# Supplementary material for: Knowledge, attitudes and practices towards antibiotic use in upper respiratory tract infections among patients seeking primary health care in Singapore
Source: BMC Fam Pract. 2016 Nov 3;17:148. doi: 10.1186/s12875-016-0547-3 (PMC5094024; doi:10.1186/s12875-016-0547-3)
Supplement: Additional file 2: — Dataset Used. The dataset collected through the surveys. Includes the dataset used in the analysis. (XLSX 317 kb) [file 12875_2016_547_MOESM2_ESM.xlsx]

## Sheet: Data
Pt_Study_ID	A0_ControlIntervention_arm	A2a_Month of Survey	Date_gp	A4a_Agegroup	age_35	A7_Highest_qualification	Highest_qualification_grouped	A8_Unemployed	A8_Self_Employed	A8_Employed_for_wages	A8_Student	A8_Homemaker	A8_Retired	A8_Employment_status	A9_Housing_type	A9_Housing_type_grouped	A10_Chronic_illness_Chronic_lung_disease_COPD	A10_Chronic_illness_Asthma	A10_Chronic_illness_Diabetes	A10_Chronic_illness_HTN	A10_Chronic_illness_Hyperlipid	A10_Chronic_illness_IHD	A11_Influenza_vaccine_received	A11_Influenza_vaccine_within12months	B1_Number_of_sick_days_before_consultation	B1_No_sick_days_grouped	B1_No_sick_days_12	B1_No_sick_days_34	B1_No_sick_days_57	B1_Day_of_consultation	B1_Day_patient_first_unwell	B2_Seeing_Dr_MC	B2_Seeing_Dr_Medication	B2_Seeing_Dr_Worried_Serious	B2_Seeing_Dr_Worried_Complication	B2_Seeing_Dr_Reassurance	B2_Seeing_Dr_Long_Infection	B3_prior_to_trad_measures	B3_prior_to_trad_meds	B3_Prior_to_visit_OTC_Medication	B3_Prior_to_visit_Prescribed_Medication	B3_Prior_to_visit_Other_Dr	B3_Prior_to_visit_Others	B4_Payment	B4_Own_Pocket	B4_Partially_subsidised	B4_Fully_subsidised	C1_Self_Med_First_Thing	C2_Recovers_Faster_After_Doctor
B49	1	2/2015	1	1	0	5	2	2	2	2	1	2	2	3	4	2	2	2	2	2	2	2	1	2	1	1	1	2	2	Wed	Wed	1	1	2	2	2	2	2	2	2	2	2		2	2	1	2	3	3
B55	2	2/2015	1	1	0	3	2	2	2	2	1	2	2	3	4	2	2	2	2	2	2	2	3	3	3	2	2	1	2	Wed	Mon	2	1	2	1	1	1	2	2	1	2	2		2	2	1	2	4	3
B62	1	2/2015	1	1	0	4	2	2	2	2	1	2	2	3	3	2	2	2	2	2	2	2	2	2	7	3	2	2	1	Wed	Thurs	2	1	2	2	2	2	1	2	1	2	2		3	2	1	2	3	3
B79	2	2/2015	2	1	0	3	2	2	2	2	1	2	2	3	4	2	2	2	2	2	2	2	2	2	4	2	2	1	2	Fri	Tue	2	1	1	2	2	2	2	2	1	2	2		2	2	1	2	3	2
B83	1	2/2015	3	1	0	3	2	2	2	2	1	2	2	3	2	1	2	2	2	2	2	2	1	1	2	1	1	2	2	Mon	Sun	2	1	2	1	2	1	1	2	1	1	1		2	2	1	2	3	3
B88	1	2/2015	3	1	0	3	2	2	2	2	1	2	2	3	4	2	2	2	2	2	2	2	3	2	4	2	2	1	2	Mon	Fri	2	1	2	1	2	2	1	2	1	2	2		2	2	1	2	3	3
B90	1	2/2015	3	1	0	3	2	2	2	2	1	2	2	3	4	2	2	2	2	2	2	2	1	2	4	2	2	1	2	Mon	Fri	1	1	2	2	2	2	1	2	2	2	2		3	2	1	2	2	3
B94	2	2/2015	3	1	0	3	2	2	2	2	1	2	2	3	3	2	2	2	2	2	2	2	1	2	4	2	2	1	2	Mon	Fri	1	1	2	1	2	1	1	2	1	2	2		2	2	1	2	4	3
E168	2	2/2015	1	1	0	4	2	2	2	1	2	2	2	2	2	1	2	2	2	2	2	2	2	2	3	2	2	1	2	Mon	Sat	1	1	2	2	2	2	1	2	1	2	2		2	2	1	2	4	3
E196	2	2/2015	3	1	0	3	2	2	2	1	2	2	2	2	2	1	2	2	2	2	2	2	1	1	3	2	2	1	2	Wed	Mon	2	1	1	1	2	2	1	2	2	2	2		2	2	1	2	3	4
F225	1	2/2015	1	1	0	2	1	2	2	1	2	2	2	2	2	1	2	2	2	2	2	2	2	2	1	1	1	2	2	Wed	Wed	1	1	2	2	2	2	1	2	2	2	2		1	1	2	2	2	3
H329	2	2/2015	1	1	0	3	2	2	2	2	1	2	2	3	3	2	2	2	2	2	2	2	2	2	6	3	2	2	1	Mon	Wed	1	1	2	2	2	2	1	2	2	1	2		3	2	1	2	3	3
I375	1	2/2015	1	1	0	2	1	2	2	2	1	2	2	3	2	1	2	2	2	2	2	2	3	2	2	1	1	2	2	Mon	Sun	1	1	2	2	2	2	2	2	1	2	2		1	1	2	2	4	2
I425	2	2/2015	3	1	0	2	1	2	2	1	2	2	2	2	2	1	2	2	2	2	2	2	1	2	2	1	1	2	2	Tue	Mon	1	1	2	2	2	2	2	2	1	2	2		1	1	2	2	4	3
J472	1	2/2015	3	1	0	3	2	2	2	1	2	2	2	2	2	1	2	2	2	2	2	2	1	1	2	1	1	2	2	Tue	Mon	1	1	1	1	1	1	2	2	2	2	2		3	2	1	2	2	3
L564	2	2/2015	1	1	0	4	2	2	2	2	1	2	2	3	3	2	2	1	2	2	2	2	2	2	3	2	2	1	2	WED	MON	1	1	2	2	2	1	1	2	2	1	2		2	2	1	2	3	3
L584	2	2/2015	3	1	0	3	2	2	2	2	1	2	2	3	3	2	2	2	2	2	2	2	1	1	2	1	1	2	2	MON	SUN	1	1	2	2	1	2	1	2	1	2	2		1	1	2	2	3	3
M627	1	2/2015	2	1	0	5	2	2	2	2	1	2	2	3	3	2	2	2	2	2	2	2	1	2	2	1	1	2	2	Fri	Thurs	2	1	1	1	1	2	1	1	2	2	2		3	2	1	2	2	3
N652	2	2/2015	1	1	0	2	1	2	2	1	2	2	2	2	1	1	2	2	2	2	2	2	2	2	3	2	2	1	2	Wed	Mon	1	1	2	1	2	1	1	2	2	2	2		3	2	1	2	2	3
N672	1	2/2015	3	1	0	5	2	2	2	1	2	2	2	2	2	1	2	2	2	2	2	2	1	2	3	2	2	1	2	Tue	Sun	2	1	2	2	2	1	1	2	1	2	2		2	2	1	2	3	3
O688	2	2/2015	1	1	0	2	1	2	2	2	2	1	2	4	2	1	2	1	2	2	2	2	1	1	2	1	1	2	2	Wed	Tue	1	1	2	2	2	2	1	2	1	2	2		1	1	2	2	3	3
O695	1	2/2015	2	1	0	4	2	2	2	1	2	2	2	2	2	1	2	2	2	2	2	2	2	2	3	2	2	1	2	Fri	Wed	1	1	2	2	1	2	1	2	1	2	2		1	1	2	2	3	3
P731	2	2/2015	2	1	0	3	2	2	2	2	1	2	2	3	4	2	2	1	2	2	2	2	1	1	3	2	2	1	2	Fri	Wed	1	1	2	2	2	2	1	2	2	2	2		1	1	2	2	3	3
P744	1	2/2015	3	1	0	2	1	2	2	2	1	2	2	3	3	2	2	2	2	2	2	2	2	2	3	2	2	1	2	Mon	Sat	1	1	1	1	1	1	1	2	2	2	2		3	2	1	2	2	3
R816	2	2/2015	1	1	0	4	2	2	2	2	1	2	2	3	4	2	2	1	2	2	2	2	2	2	3	2	2	1	2	Mon	Sat	1	1	2	2	1	2	1	1	1	2	2		1	1	2	2	4	3
A12	2	2/2015	2	1	0	4	2	2	2	1	2	2	2	2	3	2	2	2	2	2	2	2	1	1	4	2	2	1	2	Thurs	Mon	1	1	2	2	2	2	1	2	2	1	2		1	1	2	2	4	3
B47	1	2/2015	1	1	0	3	2	2	2	2	1	2	2	3	4	2	2	2	2	2	2	2	2	2	2	1	1	2	2	Wed	Tue	2	1	2	2	2	2	1	2	1	2	2		2	2	1	2	3	3
B48	2	2/2015	1	1	0	5	2	2	2	2	1	2	2	3	4	2	2	2	2	2	2	2	2	2	3	2	2	1	2	Wed	Mon	2	1	2	2	2	2	1	2	2	2	2		2	2	1	2	1	4
B53	2	2/2015	1	1	0	3	2	2	2	2	1	2	2	3	1	1	2	1	2	2	2	2	3	2	7	3	2	2	1	Wed	Thurs	2	1	2	1	1	1	1	2	2	1	1		3	2	1	2	4	3
B58	2	2/2015	1	1	0	3	2	2	2	2	1	2	2	3	4	2	2	2	2	2	2	2	3	3	7	3	2	2	1	Wed	Thurs	2	1	1	1	1	1	1	1	1	2	2		2	2	1	2	3	3
B60	2	2/2015	1	1	0	3	2	2	2	2	1	2	2	3	4	2	2	2	2	2	2	2	3	3	5	3	2	2	1	Wed	Sat	2	1	2	1	2	2	1	2	1	2	2		2	2	1	2	3	3
B68	2	2/2015	2	1	0	3	2	2	2	2	1	2	2	3	4	2	2	2	2	2	2	2	2	2	1	1	1	2	2	Thurs	Thurs	1	1	2	2	2	2	1	2	2	2	2		2	2	1	2	2	3
B69	2	2/2015	2	1	0	3	2	2	2	1	2	2	2	2	3	2	2	2	2	2	2	2	3	2	2	1	1	2	2	Thurs	Wed	1	1	2	2	1	2	2	2	1	2	2		3	2	1	2	2	2
B72	2	2/2015	2	1	0	3	2	2	2	2	1	2	2	3	3	2	2	2	2	2	2	2	1	2	2	1	1	2	2	Thurs	Wed	2	1	2	2	1	2	1	1	2	2	2		2	2	1	2	2	3
B84	2	2/2015	3	1	0	3	2	2	2	2	1	2	2	3	4	2	2	2	2	2	2	2	3	2	4	2	2	1	2	Mon	Fri	2	1	2	1	2	1	1	1	2	2	2	Vitamin C	2	2	1	2	4	3
B85	1	2/2015	3	1	0	3	2	2	2	2	1	2	2	3	2	1	2	2	2	2	2	2	2	2	3	2	2	1	2	Mon	Sat	2	1	2	1	2	2	1	2	1	2	2		3	2	1	2	3	3
B91	2	2/2015	3	1	0	3	2	2	2	2	1	2	2	3	3	2	2	2	2	2	2	2	1	2	3	2	2	1	2	Mon	Sat	1	1	2	1	1	2	1	1	2	2	2		3	2	1	2	3	4
B96	2	2/2015	3	1	0	4	2	2	2	2	1	2	2	3	2	1	2	2	2	2	2	2	2	2	2	1	1	2	2	Tue	Mon	2	1	2	1	1	1	1	2	1	2	2		2	2	1	2	3	3
C97	1	2/2015	1	1	0	3	2	2	2	2	1	2	2	3	4	2	2	2	2	2	2	2	1	2	6	3	2	2	1	Mon	Wed	2	1	2	1	1	2	1	2	1	2	2		1	1	2	2	4	4
F249	2	2/2015	3	1	0	4	2	2	2	1	2	2	2	2	2	1	2	2	2	2	2	2	1	1	3	2	2	1	2	Tues	Sun	1	1	2	2	2	2	1	1	2	2	2		1	1	2	2	3	3
F261	1	2/2015	3	1	0	4	2	2	2	1	2	2	2	2	2	1	2	2	2	2	2	2	2	2	2	1	1	2	2	Mon	Sun	1	1	2	2	2	2	1	2	2	2	2		2	2	1	2	3	3
H357	1	2/2015	3	1	0	4	2	2	2	1	2	2	2	2	3	2	2	2	2	2	2	2	3	2	4	2	2	1	2	Mon	Fri	1	1	2	1	1	2	2	2	1	2	2		3	2	1	2	3	3
J485	1	2/2015	3	1	0	5	2	2	2	2	1	2	2	3	1	1	2	2	2	2	2	2	2	2	4	2	2	1	2	Mon	Fri	2	2	2	1	1	2	1	1	2	2	2		3	2	1	2	4	4
M628	1	2/2015	2	1	0	4	2	2	2	1	2	2	2	2	2	1	2	2	2	2	2	2	1	2	1	1	1	2	2	Fri	Fri	2	2	1	1	2	1	1	2	2	2	2		2	2	1	2	2	3
N661	2	2/2015	3	1	0	2	1	2	2	1	2	2	2	2	1	1	2	2	2	2	2	2	2	2	3	2	2	1	2	Mon	Sat	1	1	1	2	2	2	1	2	1	2	2		2	2	1	2	3	4
O704	1	2/2015	3	1	0	2	1	2	2	1	2	2	2	2	2	1	2	2	2	2	2	2	2	2	2	1	1	2	2	Tue	Mon	2	1	1	1	2	2	1	2	2	2	2		1	1	2	2	3	3
P768	1	2/2015	3	1	0	4	2	2	2	1	2	2	2	2	2	1	2	2	2	2	2	2	2	2	6	3	2	2	1	Tue	Thurs	1	1	2	2	2	2	2	2	1	2	2		3	2	1	2	3	3
R828	1	2/2015	2	1	0	3	2	2	2	2	1	2	2	3	3	2	2	2	2	2	2	2	1	2	7	3	2	2	1	Thurs	Fri	2	1	2	1	1	1	2	1	1	1	1		1	1	2	2	4	4
R844	1	2/2015	3	1	0	4	2	2	2	2	1	2	2	3	4	2	2	2	2	2	2	2	1	1	4	2	2	1	2	Tue	Sat	1	1	2	2	1	1	1	2	1	1	2		2	2	1	2	3	3
S910	1	2/2015	3	1	0	2	1	2	2	2	1	2	2	3	2	1	2	2	2	2	2	2	3	3	4	2	2	1	2	Tue	Sat	1	1	2	2	2	2	2	2	2	2	2		3	2	1	2	3	3
A35	2	2/2015	3	1	0	2	1	2	2	1	2	2	2	2	2	1	2	2	2	2	2	2	2	2	2	1	1	2	2	Tue	Mon	1	1	2	2	2	2	2	2	1	2	2		2	2	1	2	4	2
B50	1	2/2015	1	1	0	3	2	2	2	2	1	2	2	3	2	1	2	2	2	2	2	2	2	2	3	2	2	1	2	Wed	Mon	1	2	1	1	1	2	1	2	1	2	2		2	2	1	2	4	3
B51	2	2/2015	1	1	0	5	2	2	2	2	1	2	2	3	2	1	2	2	2	2	2	2	3	2	7	3	2	2	1	Wed	Thurs	1	1	2	2	1	1	1	1	1	2	2		2	2	1	2	4	2
B59	2	2/2015	1	1	0	3	2	2	2	2	1	2	2	3	2	1	2	2	2	2	2	2	3	2	5	3	2	2	1	Wed	Sat	1	1	2	2	2	2	1	2	2	2	2		3	2	1	2	2	2
B63	2	2/2015	1	1	0	3	2	2	2	2	1	2	2	3	2	1	2	2	2	2	2	2	3	2	4	2	2	1	2	Wed	Sun	2	1	2	2	2	1	1	2	1	1	2		2	2	1	2	3	2
B64	2	2/2015	1	1	0	3	2	2	2	2	1	2	2	3	2	1	2	2	2	2	2	2	2	2	1	1	1	2	2	Wed	Wed	1	1	2	2	1	2	2	2	2	2	2		3	2	1	2	3	3
B65	2	2/2015	2	1	0	3	2	2	2	2	1	2	2	3	2	1	2	2	2	2	2	2	3	2	7	3	2	2	1	Thurs	Fri	2	1	2	1	2	2	1	1	1	2	2		2	2	1	2	4	4
B82	2	2/2015	2	1	0	5	2	2	2	2	1	2	2	3	4	2	2	2	2	2	2	2	1	2	2	1	1	2	2	Fri	Thurs	2	2	2	2	2	2	1	2	2	2	2		2	2	1	2	4	4
B86	1	2/2015	3	1	0	5	2	2	2	2	1	2	2	3	4	2	2	2	2	2	2	2	2	2	3	2	2	1	2	Mon	Sat	1	1	2	1	1	2	1	1	1	2	2		3	2	1	2	4	3
B89	1	2/2015	3	1	0	3	2	2	2	2	1	2	2	3	4	2	2	2	2	2	2	2	2	2	4	2	2	1	2	Mon	Fri	2	1	2	1	1	1	1	2	2	2	2		2	2	1	2	3	3
B93	1	2/2015	3	1	0	3	2	2	2	2	1	2	2	3	2	1	2	2	2	2	2	2	2	2	2	1	1	2	2	Mon	Sun	1	1	2	2	2	2	1	2	2	1	2		2	2	1	2	4	3
B95	2	2/2015	3	1	0	3	2	2	2	2	1	2	2	3	4	2	2	2	2	2	2	2	3	2	2	1	1	2	2	Tue	Mon	1	1	2	1	1	2	1	1	1	2	2		2	2	1	2	4	2
F216	2	2/2015	1	1	0	2	1	2	2	1	2	2	2	2	2	1	2	2	2	2	2	2	1	1	2	1	1	2	2	Tues	Mon	1	1	1	1	1	2	1	2	2	2	2		2	2	1	2	3	2
F246	1	2/2015	3	1	0	4	2	2	2	1	2	2	2	2	2	1	2	2	2	2	2	2	1	1	2	1	1	2	2	Tues	Mon	1	1	2	1	1	2	1	2	1	2	2		2	2	1	2	3	3
G312	1	2/2015	3	1	0	4	2	2	2	2	1	2	2	3	2	1	2	2	2	2	2	2	3	3	3	2	2	1	2	Mon	Sat	1	1	2	1	2	2	2	2	2	2	2		2	2	1	2	3	3
H320	1	2/2015	1	1	0	2	1	2	2	1	2	2	2	2	2	1	2	2	2	2	2	2	2	2	3	2	2	1	2	Mon	Sat	1	1	1	1	1	2	1	2	2	1	2		3	2	1	2	3	2
H325	1	2/2015	1	1	0	3	2	2	2	1	2	2	2	2	2	1	2	2	2	2	2	2	3	2	2	1	1	2	2	Mon	Sun	1	1	1	1	1	1	1	2	2	2	2		3	2	1	2	4	4
I376	1	2/2015	1	1	0	2	1	2	2	1	2	2	2	2	3	2	2	2	2	2	2	2	3	2	1	1	1	2	2	Mon	Mon	1	1	2	2	2	2	1	2	2	2	2		2	2	1	2	2	3
I411	1	2/2015	3	1	0	5	2	2	2	1	2	2	2	2	4	2	2	2	2	2	2	2	2	2	5	3	2	2	1	Mon	Thurs	1	1	2	2	2	2	1	1	1	2	2		3	2	1	2	4	2
J430	1	2/2015	1	1	0	4	2	2	2	1	2	2	2	2	2	1	2	2	2	2	2	2	1	2	2	1	1	2	2	Mon	Sun	1	1	2	1	1	2	1	2	2	2	2		2	2	1	2	3	2
J447	1	2/2015	2	1	0	5	2	2	2	1	2	2	2	2	3	2	2	2	2	2	2	2	1	1	5	3	2	2	1	Thurs	Sun	1	1	2	2	2	2	1	2	2	1	2		3	2	1	2	3	3
J450	1	2/2015	2	1	0	2	1	2	2	1	2	2	2	2	3	2	2	2	2	2	2	2	1	2	4	2	2	1	2	Fri	Tue	2	1	2	1	1	1	1	2	2	2	2		2	2	1	2	3	3
K511	1	2/2015	2	1	0	4	2	2	2	1	2	2	2	2	3	2	2	2	2	2	2	2	1	1	3	2	2	1	2	Thurs	Tues	1	1	2	2	2	2	1	2	2	2	2		2	2	1	2	2	3
K534	1	2/2015	3	1	0	5	2	2	2	1	2	2	2	2	2	1	2	2	2	2	2	2	1	2	3	2	2	1	2	Mon	Sat	1	1	1	1	2	2	2	2	1	2	2		2	2	1	2	3	2
M611	2	2/2015	1	1	0	4	2	2	2	1	2	2	2	2	2	1	2	2	2	2	2	2	2	2	1	1	1	2	2	Tue	Mon	1	1	2	1	1	2	1	2	2	1	2		3	2	1	2	4	3
N665	2	2/2015	3	1	0	4	2	2	2	1	2	2	2	2	2	1	2	2	2	2	2	2	1	1	4	2	2	1	2	Mon	Fri	1	1	2	2	1	1	1	2	2	2	2		2	2	1	2	2	3
O713	2	2/2015	3	1	0	5	2	2	2	1	2	2	2	2	2	1	2	2	2	2	2	2	2	2	3	2	2	1	2	Mon	Sat	1	1	2	2	1	2	1	2	2	2	2		1	1	2	2	3	3
P719	1	2/2015	1	1	0	3	2	2	2	1	2	2	2	2	2	1	2	2	2	2	2	2	2	2	4	2	2	1	2	Mon	Fri	2	1	2	1	2	2	1	1	2	2	2		3	2	1	2	3	3
P738	2	2/2015	2	1	0	2	1	2	2	1	2	2	2	2	1	1	2	2	2	2	2	2	2	2	5	3	2	2	1	Fri	Mon	1	1	2	2	1	2	1	2	1	2	2		3	2	1	2	2	3
R837	1	2/2015	2	1	0	4	2	2	2	1	2	2	2	2	2	1	2	2	2	2	2	2	2	2	6	3	2	2	1	Fri	Sun	1	1	2	1	1	1	1	1	2	2	2		1	1	2	2	4	3
R846	2	2/2015	3	1	0	5	2	2	2	2	1	2	2	3	2	1	2	1	2	2	2	2	1	1	7	3	2	2	1	Wed	Thurs	2	1	2	2	2	2	1	2	2	1	2		1	1	2	2	3	2
B52	1	2/2015	1	1	0	3	2	2	2	2	1	2	2	3	2	1	2	2	2	2	2	2	2	2	2	1	1	2	2	Wed	Tue	2	1	2	1	1	2	1	2	2	2	2		2	2	1	2	3	2
B61	1	2/2015	1	1	0	3	2	2	2	2	1	2	2	3	1	1	2	2	2	2	2	2	3	2	2	1	1	2	2	Wed	Tue	2	1	2	2	2	2	1	2	1	2	2		2	2	1	2	3	3
B70	2	2/2015	2	1	0	3	2	2	2	2	1	2	2	3	4	2	2	2	2	2	2	2	1	2	4	2	2	1	2	Thurs	Mon	2	1	1	2	2	1	1	1	2	1	2		3	2	1	2	3	2
B80	2	2/2015	2	1	0	4	2	2	2	2	1	2	2	3	2	1	2	2	2	2	2	2	1	1	5	3	2	2	1	Fri	Mon	2	1	2	2	1	1	1	2	2	2	2		3	2	1	2	2	3
B87	1	2/2015	3	1	0	3	2	2	2	2	1	2	2	3	2	1	2	2	2	2	2	2	1	2	2	1	1	2	2	Mon	Sun	2	1	2	2	2	2	1	2	1	2	2		3	2	1	2	4	2
B92	1	2/2015	3	1	0	4	2	2	2	2	1	2	2	3	4	2	2	2	2	2	2	2	3	2	3	2	2	1	2	Mon	Sat	2	1	2	1	1	2	1	2	2	2	2		3	2	1	2	3	3
G304	1	2/2015	3	1	0	5	2	2	2	1	2	2	2	2	4	2	2	1	2	2	2	2	2	2	3	2	2	1	2	Mon	Sun	2	1	2	1	2	2	1	2	2	2	2		3	2	1	2	3	4
H326	2	2/2015	1	1	0	5	2	2	2	1	2	2	2	2	3	2	2	2	2	2	2	2	1	2	2	1	1	2	2	Mon	Sun	1	1	2	2	2	2	1	2	2	2	2		3	2	1	2	3	3
H327	2	2/2015	1	1	0	2	1	2	2	1	2	2	2	2	2	1	2	2	2	2	2	2	2	2	2	1	1	2	2	Mon	Sun	1	1	2	2	2	1	1	2	2	1	2		1	1	2	2	4	3
I407	1	2/2015	3	1	0	4	2	2	2	1	2	2	2	2	2	1	2	2	2	2	2	2	1	2	2	1	1	2	2	Mon	Sun	1	1	1	1	1	2	2	2	2	2	2		2	2	1	2	3	3
I416	2	2/2015	3	1	0	4	2	2	2	2	1	2	2	3	2	1	2	2	2	2	2	2	1	2	3	2	2	1	2	Mon	Sat	2	1	2	2	2	2	1	2	2	2	2		1	1	2	2	4	2
J439	1	2/2015	1	1	0	4	2	2	2	1	2	2	2	2	2	1	2	2	2	2	2	2	2	2	5	3	2	2	1	Tue	Fri	1	1	2	2	2	2	1	2	1	2	2		2	2	1	2	3	4
J481	2	2/2015	3	1	0	4	2	2	2	1	2	2	2	2	2	1	2	2	2	2	2	2	2	2	4	2	2	1	2	Mon	Fri	1	1	1	1	1	1	1	2	2	2	2	Vitamin C	1	1	2	2	3	3
J482	2	2/2015	3	1	0	4	2	2	2	1	2	2	2	2	2	1	2	2	2	2	2	2	2	2	3	2	2	1	2	Mon	Sat	1	1	1	1	1	1	1	2	1	2	2		2	2	1	2	4	4
K540	1	2/2015	3	1	0	3	2	2	2	2	1	2	2	3	3	2	2	2	2	2	2	2	2	2	3	2	2	1	2	Tues	Sun	1	1	1	2	1	2	2	2	1	1	2		1	1	2	2	3	2
L571	2	2/2015	2	1	0	5	2	2	2	1	2	2	2	2	3	2	2	2	2	2	2	2	1	2	7	3	2	2	1	THU	FRI	2	1	1	1	1	2	1	2	2	1	2		3	2	1	2	3	3
L594	2	2/2015	3	1	0	4	2	2	2	2	1	2	2	3	2	1	2	2	2	2	2	2	2	2	3	2	2	1	2	TUE	SUN	1	1	2	2	1	2	1	2	1	1	2		2	2	1	2	3	4
O706	1	2/2015	3	1	0	5	2	2	1	2	2	2	2	1	3	2	2	2	2	2	2	2	2	2	4	2	2	1	2	Tue	Sat	2	1	2	2	2	1	1	2	2	2	2		1	1	2	2	2	2
P714	1	2/2015	1	1	0	2	1	2	2	1	2	2	2	2	2	1	2	2	2	2	2	2	1	2	4	2	2	1	2	Mon	Fri	1	1	2	2	2	2	1	2	1	2	2		3	2	1	2	4	4
P739	2	2/2015	2	1	0	2	1	2	2	1	2	2	2	2	1	1	2	2	2	2	2	2	2	2	2	1	1	2	2	Fri	Thurs	1	1	2	1	1	2	2	2	2	2	2		3	2	1	2	2	2
P748	1	2/2015	3	1	0	4	2	2	2	1	2	2	2	2	2	1	2	2	2	2	2	2	2	2	5	3	2	2	1	Mon	Thurs	1	1	2	1	2	1	1	2	1	2	2		3	2	1	2	3	2
Q807	2	2/2015	3	1	0	5	2	2	2	1	2	2	2	2	2	1	2	2	2	2	2	2	1	2	2	1	1	2	2	TUE	MON	2	1	2	2	1	2	1	2	1	2	2		2	2	1	2	3	4
R817	2	2/2015	1	1	0	5	2	2	2	2	1	2	2	3	3	2	2	2	2	2	2	2	2	2	3	2	2	1	2	Mon	Sat	1	1	2	1	1	1	2	2	1	2	2		1	1	2	2	3	3
B71	2	2/2015	2	2	0	3	2	2	2	2	1	2	2	3	2	1	2	2	2	2	2	2	2	2	7	3	2	2	1	Thurs	Fri	2	1	2	1	2	1	1	2	1	1	2		3	2	1	2	3	2
B78	1	2/2015	2	2	0	3	2	2	2	2	1	2	2	3	2	1	2	2	2	2	2	2	1	2	4	2	2	1	2	Fri	Tue	2	1	1	1	2	1	1	1	1	2	2		3	2	1	2	4	3
D138	2	2/2015	1	2	0	5	2	2	2	1	2	2	2	2	2	1	2	2	2	2	2	2	2	2	2	1	1	2	2	Tue	Sun	1	1	2	2	1	1	1	2	2	2	2		3	2	1	2	3	3
D149	2	2/2015	3	2	0	5	2	2	2	1	2	2	2	2	4	2	2	2	2	2	2	2	2	2	2	1	1	2	2	Mon	Sat	1	1	2	2	2	2	1	2	1	2	2		2	2	1	2	3	3
D150	1	2/2015	3	2	0	5	2	2	2	1	2	2	2	2	3	2	2	2	2	2	2	2	1	1	2	1	1	2	2	Mon	Sat	1	1	2	1	1	2	1	2	2	2	2		3	2	1	2	1	3
E179	1	2/2015	1	2	0	4	2	2	2	1	2	2	2	2	2	1	2	1	2	2	2	2	2	2	3	2	2	1	2	Wed	Mon	1	1	2	1	1	2	1	2	1	2	2		2	2	1	2	3	3
E187	1	2/2015	2	2	0	4	2	2	2	1	2	2	2	2	2	1	2	2	2	2	2	2	2	2	3	2	2	1	2	Thurs	Tue	2	1	2	2	2	2	2	2	1	2	2		1	1	2	2	3	4
F208	1	2/2015	1	2	0	2	1	2	2	1	2	2	2	2	2	1	2	2	2	2	2	2	3	3	4	2	2	1	2	Mon	Fri	1	1	1	2	2	2	1	1	2	2	2		2	2	1	2	3	3
F211	1	2/2015	1	2	0	2	1	2	2	1	2	2	2	2	2	1	2	2	2	2	2	2	2	2	3	2	2	1	2	Tues	Sun	1	1	1	1	2	2	1	1	2	2	2		1	1	2	2	3	3
F224	2	2/2015	1	2	0	2	1	2	2	1	2	2	2	2	4	2	2	2	2	2	2	2	2	2	2	1	1	2	2	Wed	Tues	1	1	1	1	2	2	1	2	2	2	2		2	2	1	2	2	2
F228	2	2/2015	2	2	0	3	2	2	2	1	2	2	2	2	1	1	2	2	2	2	2	2	2	2	4	2	2	1	2	Thurs	Mon	1	1	1	1	2	2	1	2	2	2	2		2	2	1	2	3	3
F229	2	2/2015	2	2	0	5	2	2	2	1	2	2	2	2	2	1	2	2	2	2	2	2	2	2	3	2	2	1	2	Thurs	Tues	1	1	2	2	2	2	1	1	2	2	2		3	2	1	2	3	3
H342	2	2/2015	2	2	0	5	2	2	2	1	2	2	2	2	3	2	2	2	2	2	2	2	2	2	2	1	1	2	2	Thurs	Wed	1	1	2	1	1	2	1	2	1	1	2		2	2	1	2	4	3
H348	1	2/2015	2	2	0	2	1	2	2	1	2	2	2	2	2	1	2	2	2	2	2	2	2	2	1	1	1	2	2	Thurs	Thurs	1	1	1	1	2	2	1	2	1	1	2		2	2	1	2	3	3
I413	2	2/2015	3	2	0	5	2	2	2	1	2	2	2	2	4	2	2	2	2	2	2	2	1	2	2	1	1	2	2	Mon	Sun	1	1	2	2	2	2	1	2	2	2	2		2	2	1	2	1	4
J457	2	2/2015	2	2	0	5	2	2	2	1	2	2	2	2	3	2	2	2	2	2	2	2	1	2	5	3	2	2	1	Fri	Mon	1	2	2	1	2	2	1	2	2	2	2		3	2	1	2	3	3
K501	2	2/2015	1	2	0	5	2	2	2	1	2	2	2	2	2	1	2	2	2	2	2	2	3	3	5	3	2	2	1	Wed	Sat	1	1	2	2	2	2	1	2	1	2	2		3	2	1	2	4	3
K508	2	2/2015	2	2	0	5	2	2	2	1	2	2	2	2	2	1	2	2	2	2	2	2	2	2	3	2	2	1	2	Thurs	Tues	1	1	2	2	2	1	2	2	2	2	2		1	1	2	2	1	3
L585	2	2/2015	3	2	0	5	2	2	2	1	2	2	2	2	3	2	2	2	2	2	2	2	3	3	4	2	2	1	2	MON	FRI	1	1	2	1	1	2	2	2	2	1	2		3	2	1	2	4	3
M620	2	2/2015	2	2	0	5	2	1	2	2	2	2	2	0	4	2	2	2	2	2	2	2	2	2	4	2	2	1	2	Fri	Tue	2	1	1	1	1	2	1	2	2	1	2		1	1	2	2	1	4
N678	2	2/2015	3	2	0	2	1	2	2	1	2	2	2	2	2	1	2	2	2	2	2	2	3	3	7	3	2	2	1	Mon	Tue	1	1	2	2	2	1	1	2	1	1	2		2	2	1	2	4	4
P751	1	2/2015	3	2	0	4	2	2	2	1	2	2	2	2	3	2	2	2	2	2	2	2	2	2	2	1	1	2	2	Mon	Sun	1	1	1	1	1	1	1	1	1	1	2		3	2	1	2	3	2
P760	2	2/2015	3	2	0	4	2	2	2	1	2	2	2	2	2	1	2	2	2	2	2	2	2	2	2	1	1	2	2	Tue	Mon	1	1	2	2	2	2	2	2	2	2	2		3	2	1	2	3	2
Q800	1	2/2015	2	2	0	5	2	2	2	1	2	2	2	2	4	2	2	2	2	2	2	2	1	2	6	3	2	2	1	FRI	SUN	2	1	1	1	2	1	1	2	1	2	2		2	2	1	2	4	3
R841	1	2/2015	2	2	0	5	2	2	2	2	1	2	2	3	4	2	2	2	2	2	2	2	2	2	7	3	2	2	1	Fri	Sat	2	1	1	2	2	2	1	2	1	1	2		1	1	2	2	3	3
S871	2	2/2015	1	2	0	5	2	2	2	1	2	2	2	2	2	1	2	2	2	2	2	2	2	2	2	1	1	2	2	Wed	Tue	2	1	2	2	2	2	2	2	2	2	2		2	2	1	2	2	4
S880	2	2/2015	2	2	0	5	2	2	2	1	2	2	2	2	4	2	2	2	2	2	2	2	1	2	4	2	2	1	2	Thurs	Mon	2	1	2	2	2	2	2	2	2	1	2		2	2	1	2	4	2
S886	2	2/2015	2	2	0	5	2	2	2	1	2	2	2	2	4	2	2	2	2	2	2	2	2	2	3	2	2	1	2	Thurs	Tue	2	1	2	2	2	1	2	1	2	2	2		2	2	1	2	1	2
S892	1	2/2015	2	2	0	5	2	2	2	1	2	2	2	2	1	1	2	2	2	2	2	2	2	2	3	2	2	1	2	Fri	Wed	2	1	2	2	2	2	2	2	2	2	2		2	2	1	2	2	4
S907	1	2/2015	3	2	0	4	2	2	2	1	2	2	2	2	3	2	2	2	2	2	2	2	2	2	2	1	1	2	2	Mon	Sun	1	1	2	2	2	2	1	2	2	2	2		2	2	1	2	4	3
S912	2	2/2015	3	2	0	3	2	2	2	1	2	2	2	2	2	1	2	2	2	2	2	2	2	2	3	2	2	1	2	Tue	Sun	2	1	2	2	2	2	2	2	2	2	2		3	2	1	2	3	3
B77	1	2/2015	2	2	0	5	2	2	2	2	1	2	2	3	1	1	2	2	2	2	2	2	1	2	2	1	1	2	2	Fri	Thurs	2	1	2	2	2	2	1	2	1	2	2		2	2	1	2	2	3
C125	1	2/2015	3	2	0	5	2	2	2	1	2	2	2	2	4	2	2	1	2	2	2	2	3	3	7	3	2	2	1	Mon	Mon	1	1	1	1	1	1	1	2	1	2	2		2	2	1	2	1	4
D164	1	2/2015	3	2	0	5	2	2	2	1	2	2	2	2	2	1	2	1	2	2	2	2	1	2	2	1	1	2	2	Tue	Sun	2	1	2	2	2	2	1	2	2	2	2		3	2	1	2	3	3
E175	2	2/2015	1	2	0	4	2	2	2	1	2	2	2	2	3	2	2	2	2	2	2	2	2	2	2	1	1	2	2	Tue	Mon	1	1	1	2	1	2	1	2	2	2	2		1	1	2	2	2	3
E204	2	2/2015	3	2	0	5	2	2	1	2	2	2	2	1	2	1	2	2	2	2	2	2	2	2	7	3	2	2	1	Mon	Tue	2	1	1	1	1	1	1	2	1	2	2		1	1	2	2	4	2
F207	1	2/2015	1	2	0	5	2	2	2	1	2	2	2	2	4	2	2	2	2	2	2	2	1	1	4	2	2	1	2	Mon	Fri	1	1	2	1	2	2	1	1	2	2	2		3	2	1	2	3	2
G288	2	2/2015	3	2	0	2	1	2	2	1	2	2	2	2	2	1	2	2	2	2	2	2	2	2	3	2	2	1	2	Mon	Sat	1	1	1	2	1	1	1	2	1	2	2		3	2	1	2	4	3
G300	2	2/2015	3	2	0	5	2	2	2	1	2	2	2	2	2	1	2	2	2	2	2	2	1	2	3	2	2	1	2	Mon	Sat	1	1	2	2	2	2	1	2	2	2	2		3	2	1	2	4	2
G313	2	2/2015	3	2	0	4	2	2	2	1	2	2	2	2	2	1	2	2	2	2	2	2	3	3	2	1	1	2	2	Mon	Sun	1	1	2	2	2	2	1	2	2	2	2		2	2	1	2	3	2
H343	1	2/2015	2	2	0	4	2	2	2	1	2	2	2	2	2	1	2	2	2	2	2	2	2	2	1	1	1	2	2	Thurs	Thurs	1	1	2	2	1	1	1	2	1	2	2		2	2	1	2	3	3
H360	2	2/2015	3	2	0	5	2	2	2	1	2	2	2	2	2	1	2	1	2	2	2	2	3	2	4	2	2	1	2	Mon	Fri	1	1	2	2	1	1	1	2	2	2	2		3	2	1	2	4	3
I382	2	2/2015	1	2	0	5	2	2	2	1	2	2	2	2	2	1	2	2	2	2	2	2	2	2	2	1	1	2	2	Wed	Tue	1	1	2	2	1	2	1	2	2	2	2		2	2	1	2	3	3
I389	2	2/2015	1	2	0	5	2	2	2	1	2	2	2	2	4	2	2	2	2	2	2	2	1	3	1	1	1	2	2	Wed	Wed	1	1	2	2	1	2	1	1	2	2	2		2	2	1	2	3	4
I402	1	2/2015	2	2	0	5	2	2	2	1	2	2	2	2	4	2	2	2	2	2	2	2	1	3	4	2	2	1	2	Thurs	Mon	2	1	2	1	1	2	1	2	2	2	2		2	2	1	2	2	4
J444	1	2/2015	2	2	0	5	2	2	2	1	2	2	2	2	3	2	2	2	2	2	2	2	2	2	4	2	2	1	2	Thurs	Mon	1	1	2	1	1	2	2	2	1	2	2		2	2	1	2	3	3
J445	2	2/2015	2	2	0	5	2	2	2	1	2	2	2	2	3	2	2	2	2	2	2	2	2	2	6	3	2	2	1	Thurs	Sat	1	1	2	1	1	1	1	2	2	2	2	Vitamin C	2	2	1	2	4	3
J452	2	2/2015	2	2	0	4	2	2	2	2	1	2	2	3	3	2	2	2	2	2	2	2	1	2	2	1	1	2	2	Fri	Thurs	1	1	2	1	2	2	1	2	2	1	2		3	2	1	2	3	3
J466	2	2/2015	3	2	0	4	2	2	2	1	2	2	2	2	2	1	2	2	2	2	2	2	2	2	5	3	2	2	1	Mon	Thurs	1	1	2	2	1	1	1	2	2	1	2		1	1	2	2	3	4
J476	2	2/2015	3	2	0	4	2	2	2	1	2	2	2	2	2	1	2	2	2	2	2	2	2	2	3	2	2	1	2	Tue	Sun	1	1	2	2	2	2	1	2	1	2	2		2	2	1	2	2	3
J479	1	2/2015	3	2	0	5	2	2	2	1	2	2	2	2	2	1	2	2	2	2	2	2	2	2	4	2	2	1	2	Mon	Fri	1	1	2	1	2	1	1	2	2	2	2	lozenges	3	2	1	2	2	3
K499	1	2/2015	1	2	0	4	2	2	2	1	2	2	2	2	2	1	2	2	2	2	2	2	1	1	5	3	2	2	1	Wed	Sat	1	2	2	2	2	1	2	2	2	2	2		1	1	2	2	3	3
K518	2	2/2015	2	2	0	5	2	2	2	1	2	2	2	2	3	2	2	1	2	2	2	2	2	2	2	1	1	2	2	Fri	Thu	1	1	2	2	1	2	1	2	1	2	2		1	1	2	2	3	3
L569	1	2/2015	2	2	0	5	2	2	2	1	2	2	2	2	2	1	2	2	2	2	2	2	2	2	4	2	2	1	2	THU	MON	1	1	2	2	2	2	1	2	1	1	2		3	2	1	2	4	2
M623	1	2/2015	2	2	0	5	2	2	2	1	2	2	2	2	3	2	2	2	2	2	2	2	1	1	5	3	2	2	1	Fri	Mon	1	1	2	2	2	1	2	2	2	1	2		2	2	1	2	3	2
N670	1	2/2015	3	2	0	5	2	2	2	1	2	2	2	2	2	1	2	1	2	2	2	2	3	2	4	2	2	1	2	Tue	Sat	2	1	1	2	1	2	1	2	1	2	2		1	1	2	2	4	3
P755	1	2/2015	3	2	0	4	2	2	2	1	2	2	2	2	2	1	2	1	2	2	2	2	2	2	6	3	2	2	1	Mon	Wed	2	1	2	2	2	1	2	2	2	2	2		3	2	1	2	2	3
P763	1	2/2015	3	2	0	5	2	2	2	1	2	2	2	2	3	2	2	2	2	2	2	2	2	2	6	3	2	2	1	Tue	Thurs	2	1	2	2	2	2	1	2	1	2	2		3	2	1	2	3	2
Q793	2	2/2015	2	2	0	5	2	2	2	1	2	2	2	2	2	1	2	2	2	2	2	2	2	2	2	1	1	2	2	THU	WED	2	1	2	2	1	2	1	2	1	2	2		1	1	2	2	3	3
S914	1	2/2015	3	2	0	5	2	2	2	1	2	2	2	2	2	1	2	2	2	2	2	2	2	2	4	2	2	1	2	Mon	Fri	1	1	2	2	2	2	2	2	1	2	2		3	2	1	2	3	3
B46	1	2/2015	1	2	0	5	2	2	2	1	2	2	2	2	1	1	2	2	2	2	2	2	1	2	2	1	1	2	2	Wed	Tue	2	1	2	2	2	2	1	2	2	2	2		3	2	1	2	2	3
D148	1	2/2015	2	2	0	3	2	2	2	1	2	2	2	2	2	1	2	2	2	2	2	2	1	1	2	1	1	2	2	Fri	Wed	1	1	2	2	2	2	2	1	2	1	2		1	1	2	2	3	3
D165	1	2/2015	3	2	0	5	2	2	2	1	2	2	2	2	2	1	2	2	2	2	2	2	2	2	5	3	2	2	1	Tue	Thurs	1	2	2	2	1	2	1	2	2	2	2		1	1	2	2	3	2
E181	1	2/2015	1	2	0	4	2	1	2	2	2	2	2	0	4	2	2	2	2	2	2	2	2	2	3	2	2	1	2	Wed	Mon	2	1	2	2	2	2	1	2	1	2	2		1	1	2	2	2	3
F252	2	2/2015	3	2	0	2	1	2	2	1	2	2	2	2	2	1	2	2	2	2	2	2	1	1	3	2	2	1	2	Tues	Sun	2	1	2	2	2	2	1	2	1	2	2		1	1	2	2	3	3
G277	2	2/2015	1	2	0	4	2	2	2	1	2	2	2	2	2	1	2	1	2	2	2	2	3	3	2	1	1	2	2	Wed	Tue	1	1	2	1	1	2	1	2	2	1	2		1	1	2	2	3	3
G301	2	2/2015	3	2	0	4	2	2	2	1	2	2	2	2	2	1	2	2	2	2	2	2	2	2	2	1	1	2	2	Mon	Sun	1	1	2	1	2	2	1	2	1	2	2		1	1	2	2	3	3
H339	2	2/2015	1	2	0	5	2	2	2	1	2	2	2	2	2	1	2	2	2	2	2	2	2	2	2	1	1	2	2	Tue	Mon	1	1	2	2	1	2	1	2	2	2	2		2	2	1	2	2	3
I379	1	2/2015	1	2	0	2	1	2	2	1	2	2	2	2	4	2	2	1	2	2	2	2	2	2	3	2	2	1	2	Tue	Sun	1	1	2	2	2	2	1	2	2	2	2		2	2	1	2	3	3
I404	1	2/2015	2	2	0	4	2	2	2	1	2	2	2	2	4	2	2	2	2	2	2	2	1	2	3	2	2	1	2	Fri	Wed	2	1	2	2	2	2	1	2	1	2	2		1	1	2	2	2	3
J431	1	2/2015	1	2	0	4	2	2	2	1	2	2	2	2	2	1	2	2	2	2	2	2	2	2	3	2	2	1	2	Mon	Sat	2	1	2	1	1	2	1	2	2	2	2		3	2	1	2	2	2
J455	1	2/2015	2	2	0	2	1	2	2	1	2	2	2	2	2	1	2	2	2	2	2	2	2	2	5	3	2	2	1	Fri	Mon	2	1	2	2	2	2	1	2	2	2	2		3	2	1	2	3	3
K487	1	2/2015	1	2	0	5	2	2	2	1	2	2	2	2	2	1	2	2	2	2	1	2	2	2	3	2	2	1	2	Tues	Sun	1	1	1	2	1	2	1	1	2	2	2		2	2	1	2	3	3
K500	1	2/2015	1	2	0	5	2	2	2	1	2	2	2	2	2	1	2	2	2	1	2	2	2	2	2	1	1	2	2	Wed	Tue	1	1	1	1	1	2	1	2	1	2	2		2	2	1	2	3	2
K529	1	2/2015	3	2	0	2	1	2	1	2	2	2	2	1	3	2	2	2	2	2	2	2	3	3	2	1	1	2	2	Mon	Sun	1	1	2	1	2	2	1	1	2	2	2		1	1	2	2	3	4
K542	1	2/2015	3	2	0	2	1	2	2	1	2	2	2	2	2	1	2	2	2	2	2	2	2	2	4	2	2	1	2	Tues	Sat	1	1	1	1	1	1	1	2	1	2	2		2	2	1	2	3	3
K544	1	2/2015	3	2	0	5	2	2	2	1	2	2	2	2	2	1	2	2	2	2	2	2	1	2	2	1	1	2	2	Wed	Tues	1	1	2	1	1	1	1	2	1	2	2		3	2	1	2	3	4
L555	2	2/2015	1	2	0	2	1	2	2	1	2	2	2	2	3	2	2	2	2	2	2	2	2	2	3	2	2	1	2	TUE	SUN	1	1	2	1	1	1	1	1	1	2	2		1	1	2	2	2	2
L570	2	2/2015	2	2	0	5	2	2	2	1	2	2	2	2	3	2	2	2	2	2	2	2	2	2	6	3	2	2	1	THU	SAT	1	1	2	2	2	1	1	1	1	1	2		1	1	2	2	3	3
L588	1	2/2015	3	2	0	3	2	1	2	2	2	2	2	0	2	1	2	2	2	2	2	2	2	2	7	3	2	2	1	MON	TUE	2	1	2	2	2	2	1	2	2	1	2		1	1	2	2	3	2
L600	2	2/2015	3	2	0	5	2	2	2	1	2	2	2	2	2	1	2	2	2	2	2	2	2	2	2	1	1	2	2	MON	SUN	1	1	2	1	1	2	2	2	1	2	2		2	2	1	2	3	3
N642	1	2/2015	1	2	0	5	2	2	2	1	2	2	2	2	2	1	2	2	2	2	2	2	1	2	4	2	2	1	2	Mon	Fri	1	1	1	2	2	2	1	2	1	1	2		3	2	1	2	3	4
O707	1	2/2015	3	2	0	5	2	2	2	1	2	2	2	2	2	1	2	2	2	2	2	2	1	2	3	2	2	1	2	Tue	Sun	1	1	2	2	1	1	1	1	1	2	2		1	1	2	2	3	3
P715	1	2/2015	1	2	0	5	2	2	2	1	2	2	2	2	2	1	2	2	2	2	2	2	2	2	3	2	2	1	2	Mon	Sat	2	2	1	2	2	2	2	2	1	2	2		3	2	1	2	3	4
P752	1	2/2015	3	2	0	4	2	2	2	1	2	2	2	2	2	1	2	2	2	2	2	2	2	2	3	2	2	1	2	Mon	Sat	1	1	2	2	1	2	1	1	2	1	2		1	1	2	2	3	2
P759	2	2/2015	3	2	0	4	2	2	2	1	2	2	2	2	2	1	2	2	2	2	2	2	2	2	2	1	1	2	2	Mon	Sun	1	1	2	2	1	2	1	2	2	2	2		3	2	1	2	2	2
Q781	2	2/2015	1	2	0	5	2	2	2	1	2	2	2	2	2	1	2	2	2	2	2	2	2	2	5	3	2	2	1	TUE	FRI	2	1	2	2	2	2	1	2	1	2	2		2	2	1	2	2	2
Q782	2	2/2015	1	2	0	4	2	2	2	1	2	2	2	2	3	2	2	2	2	2	2	2	2	2	2	1	1	2	2	TUE	MON	1	1	2	2	1	2	1	2	2	2	2		2	2	1	2	3	3
Q783	2	2/2015	1	2	0	5	2	2	2	1	2	2	2	2	2	1	2	2	2	2	2	2	2	2	2	1	1	2	2	TUE	MON	2	1	2	1	1	2	1	2	2	2	2		2	2	1	2	3	3
Q797	1	2/2015	2	2	0	5	2	2	2	1	2	2	2	2	2	1	2	2	2	2	2	2	2	2	4	2	2	1	2	THU	MON	2	1	2	2	2	2	1	2	2	1	2		2	2	1	2	2	3
S854	2	2/2015	1	2	0	5	2	2	2	1	2	2	2	2	2	1	2	2	2	2	2	2	2	2	2	1	1	2	2	Mon	Sun	2	1	2	2	2	2	2	2	1	2	2		2	2	1	2	4	3
S901	1	2/2015	3	2	0	5	2	2	2	1	2	2	2	2	2	1	2	2	2	2	2	2	1	2	4	2	2	1	2	Mon	Fri	2	1	2	2	2	2	2	2	1	2	2		2	2	1	2	4	3
C124	2	2/2015	3	2	0	5	2	2	2	1	2	2	2	2	4	2	2	2	2	2	2	2	2	2	4	2	2	1	2	Mon	Fri	1	1	1	1	1	1	1	2	1	2	2		1	1	2	2	3	4
D158	2	2/2015	3	2	0	2	1	2	2	1	2	2	2	2	2	1	2	2	2	2	2	2	2	2	1	1	1	2	2	Mon	Sun	1	2	1	1	2	2	1	2	2	2	2		3	2	1	2	3	3
E184	1	2/2015	2	2	0	5	2	2	2	1	2	2	2	2	2	1	2	2	2	2	2	2	3	2	3	2	2	1	2	Thurs	Tue	1	1	1	1	1	2	1	2	1	2	2		2	2	1	2	3	3
E202	1	2/2015	3	2	0	5	2	2	2	1	2	2	2	2	2	1	2	2	2	2	2	2	1	1	3	2	2	1	2	Mon	Sat	2	1	2	1	2	2	1	1	2	1	2		1	1	2	2	3	3
E205	1	2/2015	3	2	0	5	2	2	1	2	2	2	2	1	2	1	2	2	2	2	2	2	3	3	7	3	2	2	1	Mon	Tue	2	1	2	2	2	2	1	1	1	2	2		1	1	2	2	3	4
F223	1	2/2015	1	2	0	5	2	2	2	1	2	2	2	2	2	1	2	2	2	2	2	2	3	3	3	2	2	1	2	Wed	Mon	1	1	2	2	2	2	2	1	2	2	2		2	2	1	2	3	3
F227	2	2/2015	2	2	0	3	2	2	2	1	2	2	2	2	2	1	2	2	2	2	2	2	2	2	1	1	1	2	2	Thurs	Thurs	1	1	1	2	2	2	1	2	2	2	2		2	2	1	2	3	3
F241	1	2/2015	2	2	0	4	2	2	2	1	2	2	2	2	2	1	2	2	2	2	2	2	2	2	5	3	2	2	1	Fri	Mon	1	1	2	2	2	2	1	2	1	2	2		2	2	1	2	3	3
G284	2	2/2015	2	2	0	2	1	2	2	1	2	2	2	2	2	1	2	2	2	2	2	2	2	2	2	1	1	2	2	Thurs	Wed	1	1	2	1	1	1	1	2	1	2	2		2	2	1	2	2	3
H333	1	2/2015	1	2	0	4	2	2	2	2	2	1	2	4	2	1	2	2	2	2	2	2	2	2	3	2	2	1	2	Mon	Sat	1	1	2	1	2	1	1	2	1	1	2		1	1	2	2	3	2
H366	1	2/2015	3	2	0	5	2	2	2	1	2	2	2	2	2	1	2	2	2	2	2	2	1	1	3	2	2	1	2	Tue	Sun	2	2	1	1	1	1	2	1	1	1	1		3	2	1	2	3	3
I372	1	2/2015	1	2	0	4	2	2	2	1	2	2	2	2	2	1	2	2	2	2	2	2	2	2	3	2	2	1	2	Mon	Sat	1	1	2	2	1	2	2	2	2	2	2		2	2	1	2	3	3
I393	2	2/2015	1	2	0	5	2	2	2	1	2	2	2	2	4	2	2	2	2	2	2	2	2	2	1	1	1	2	2	Wed	Wed	1	1	2	2	2	2	1	2	2	2	2		2	2	1	2	3	3
J427	2	2/2015	1	2	0	3	2	2	2	1	2	2	2	2	1	1	2	2	2	2	2	2	2	2	4	2	2	1	2	Mon	Fri	1	1	1	1	1	1	1	2	2	2	2		2	2	1	2	1	4
J446	2	2/2015	2	2	0	3	2	2	2	1	2	2	2	2	3	2	2	2	2	2	2	2	1	2	2	1	1	2	2	Thurs	Wed	2	1	1	1	2	2	1	2	1	1	2		2	2	1	2	3	3
J465	1	2/2015	3	2	0	4	2	2	2	1	2	2	2	2	4	2	2	2	2	2	2	2	2	2	2	1	1	2	2	Mon	Sun	1	1	1	1	1	1	1	2	2	2	2		1	1	2	2	3	3
J484	2	2/2015	3	2	0	2	1	2	2	1	2	2	2	2	2	1	2	2	2	1	1	2	2	2	3	2	2	1	2	Mon	Sat	1	1	1	1	1	1	1	2	1	2	2		2	2	1	2	3	3
K507	1	2/2015	2	2	0	2	1	2	2	2	1	2	2	3	2	1	2	2	2	2	2	2	2	2	6	3	2	2	1	Thurs	Sat	1	1	1	1	1	1	1	2	1	1	2		1	1	2	2	3	3
K521	1	2/2015	2	2	0	4	2	2	2	1	2	2	2	2	2	1	2	2	2	2	2	2	2	2	7	3	2	2	1	Fri	Sat	2	1	1	1	1	1	1	2	1	2	2		3	2	1	2	3	3
K530	2	2/2015	3	2	0	2	1	2	2	1	2	2	2	2	2	1	2	2	2	2	2	2	2	2	2	1	1	2	2	Mon	Sun	1	1	2	2	2	2	1	2	1	2	2		1	1	2	2	3	3
L596	1	2/2015	3	2	0	4	2	2	2	1	2	2	2	2	2	1	2	2	2	2	2	2	2	2	5	3	2	2	1	WED	SAT	1	1	2	2	2	2	1	2	1	2	2		2	2	1	2	3	3
M621	2	2/2015	2	2	0	5	2	2	2	1	2	2	2	2	3	2	2	2	2	2	2	2	1	3	3	2	2	1	2	Fri	Wed	2	1	2	2	2	1	1	2	1	2	2		3	2	1	2	4	2
M629	2	2/2015	3	2	0	5	2	2	2	1	2	2	2	2	2	1	2	2	2	2	2	2	2	2	3	2	2	1	2	Tues	Sun	2	1	2	2	2	2	1	1	1	2	2		3	2	1	2	1	4
N654	2	2/2015	2	2	0	4	2	2	2	1	2	2	2	2	2	1	2	2	2	2	2	2	2	2	4	2	2	1	2	Thurs	Mon	2	2	1	2	1	2	1	2	2	2	2		2	2	1	2	3	4
N677	2	2/2015	3	2	0	1	1	2	2	1	2	2	2	2	2	1	2	2	2	2	2	2	2	2	6	3	2	2	1	Mon	Wed	2	1	1	2	2	1	1	1	1	1	2		2	2	1	2	3	2
P722	2	2/2015	1	2	0	4	2	2	2	1	2	2	2	2	2	1	2	2	2	2	2	2	2	2	6	3	2	2	1	Tue	Thurs	1	1	2	2	2	2	1	2	2	2	2		3	2	1	2	2	3
P735	1	2/2015	2	2	0	4	2	2	2	1	2	2	2	2	1	1	2	2	2	2	2	2	2	2	2	1	1	2	2	Fri	Thurs	1	1	2	1	1	1	1	2	2	1	2		3	2	1	2	2	3
P736	2	2/2015	2	2	0	4	2	2	2	1	2	2	2	2	2	1	2	2	2	2	2	2	1	2	4	2	2	1	2	Fri	Tue	1	1	1	1	2	2	1	2	2	2	2		3	2	1	2	3	2
P749	1	2/2015	3	2	0	4	2	2	2	1	2	2	2	2	4	2	2	2	2	2	2	2	1	2	2	1	1	2	2	Mon	Sun	1	1	2	2	2	2	1	2	1	2	2		1	1	2	2	3	3
P753	1	2/2015	3	2	0	5	2	2	2	1	2	2	2	2	4	2	2	2	2	2	2	2	1	3	3	2	2	1	2	Mon	Sat	1	1	1	2	2	1	1	2	1	2	2		3	2	1	2	3	3
P769	1	2/2015	3	2	0	4	2	2	2	1	2	2	2	2	2	1	2	2	2	2	2	2	1	2	2	1	1	2	2	Tue	Mon	1	1	1	1	1	1	1	2	2	2	2		2	2	1	2	3	3
Q773	2	2/2015	1	2	0	5	2	2	2	1	2	2	2	2	2	1	2	2	2	2	2	2	1	2	6	3	2	2	1	MON	WED	2	1	1	1	2	1	1	2	1	2	2		2	2	1	2	4	2
Q811	2	2/2015	3	2	0	5	2	2	2	1	2	2	2	2	2	1	2	2	2	2	2	2	1	2	1	1	1	2	2	WED	WED	1	1	2	1	1	2	2	2	2	2	2		2	2	1	2	2	3
Q814	1	2/2015	3	2	0	4	2	2	2	1	2	2	2	2	2	1	2	2	2	2	2	2	1	2	2	1	1	2	2	WED	TUE	2	1	2	1	1	1	1	2	2	2	2		2	2	1	2	4	2
S856	1	2/2015	1	2	0	5	2	2	2	1	2	2	2	2	2	1	2	2	2	2	2	2	2	2	3	2	2	1	2	Mon	Sat	2	1	2	2	2	2	2	2	1	2	2		2	2	1	2	4	2
S868	1	2/2015	1	2	0	5	2	2	2	1	2	2	2	2	1	1	2	2	2	2	2	2	2	2	7	3	2	2	1	Tue	Wed	2	1	2	2	2	2	1	1	2	2	2		1	1	2	2	3	3
S877	2	2/2015	1	2	0	5	2	2	2	1	2	2	2	2			2	2	2	2	2	2	2	2	2	1	1	2	2	Wed	Tue	2	1	2	2	2	2	2	2	2	2	2		3	2	1	2	1	3
B76	2	2/2015	2	2	0	3	2	2	2	2	1	2	2	3	4	2	2	2	2	2	2	2	3	2	4	2	2	1	2	Fri	Tue	1	1	2	2	1	2	1	2	1	2	2		2	2	1	2	4	4
E176	2	2/2015	1	2	0	5	2	2	2	1	2	2	2	2	2	1	2	2	2	2	2	2	3	3	2	1	1	2	2	Tue	Mon	1	1	2	2	2	2	1	2	2	2	2		1	1	2	2	3	3
F210	1	2/2015	1	2	0	2	1	2	2	1	2	2	2	2	2	1	2	2	2	2	2	2	2	2	3	2	2	1	2	Tues	Sun	1	1	1	1	2	1	1	1	2	2	2		2	2	1	2	3	3
F247	2	2/2015	3	2	0	4	2	2	2	1	2	2	2	2	2	1	2	2	2	2	2	2	2	2	2	1	1	2	2	Tues	Mon	1	1	2	2	2	2	1	2	1	2	2		3	2	1	2	3	2
G274	2	2/2015	1	2	0	2	1	2	2	1	2	2	2	2	2	1	2	1	2	2	2	2	2	2	3	2	2	1	2	Wed	Mon	1	1	2	2	1	1	1	2	1	2	2		2	2	1	2	4	3
H316	1	2/2015	1	2	0	5	2	2	2	1	2	2	2	2	3	2	2	2	2	2	2	2	3	2	3	2	2	1	2	Mon	Sat	2	2	1	2	2	1	2	2	1	2	2		2	2	1	2	3	3
H319	1	2/2015	1	2	0	4	2	2	2	1	2	2	2	2	3	2	2	2	2	2	2	2	2	2	3	2	2	1	2	Mon	Sat	1	1	2	1	2	2	1	2	1	2	2		2	2	1	2	4	3
H324	2	2/2015	1	2	0	4	2	2	2	1	2	2	2	2	2	1	2	2	2	2	2	2	2	2	4	2	2	1	2	Mon	Fri	2	1	2	2	1	2	1	2	2	2	2		1	1	2	2	3	3
H355	1	2/2015	3	2	0	5	2	2	2	1	2	2	2	2	2	1	2	2	2	2	2	2	2	2	4	2	2	1	2	Mon	Fri	2	1	2	2	2	2	1	2	2	2	2		3	2	1	2	2	3
J435	2	2/2015	1	2	0	5	2	2	2	1	2	2	2	2	2	1	2	2	2	2	2	2	2	2	4	2	2	1	2	Mon	Fri	1	1	2	2	2	2	1	2	1	2	2		3	2	1	2	2	3
J459	1	2/2015	3	2	0	4	2	2	2	1	2	2	2	2	2	1	2	2	2	2	2	2	2	2	2	1	1	2	2	Mon	Sun	1	1	2	2	1	2	1	2	1	2	2		1	1	2	2	4	2
J468	1	2/2015	3	2	0	2	1	2	2	1	2	2	2	2	4	2	2	2	2	2	2	2	2	2	5	3	2	2	1	Tue	Fri	1	1	2	1	2	2	1	2	2	2	2		2	2	1	2	2	3
K495	1	2/2015	1	2	0	4	2	2	1	2	2	2	2	1	3	2	2	1	2	2	2	2	2	2	2	1	1	2	2	Tues	Mon	2	1	2	2	2	2	1	1	2	2	2		1	1	2	2	3	3
L549	2	2/2015	1	2	0	5	2	2	2	1	2	2	2	2	2	1	2	2	2	2	2	2	1	1	3	2	2	1	2	MON	SAT	1	1	2	1	1	1	1	2	2	2	2		2	2	1	2	4	3
L561	1	2/2015	1	2	0	4	2	2	2	1	2	2	2	2	2	1	2	2	2	2	2	2	1	1	4	2	2	1	2	WED	SUN	1	1	2	2	1	1	1	2	2	2	2		2	2	1	2	2	2
L568	2	2/2015	2	2	0	5	2	2	2	1	2	2	2	2	3	2	2	1	2	2	2	2	2	2	4	2	2	1	2	THU	MON	1	1	2	2	1	2	1	2	1	1	2		2	2	1	2	3	2
L572	1	2/2015	2	2	0	5	2	2	2	1	2	2	2	2	3	2	2	2	2	2	2	2	2	2	2	1	1	2	2	THU	WED	2	1	2	1	1	2	1	2	2	2	2		2	2	1	2	3	3
L582	1	2/2015	3	2	0	5	2	2	2	1	2	2	2	2	3	2	2	1	2	2	2	2	2	2	3	2	2	1	2	MON	SAT	2	1	2	2	1	2	1	1	1	2	2		1	1	2	2	3	3
L590	2	2/2015	3	2	0	4	2	2	2	1	2	2	2	2	2	1	2	2	2	2	2	2	1	2	4	2	2	1	2	TUE	SAT	1	1	2	2	1	2	1	2	1	1	2		2	2	1	2	4	3
L591	1	2/2015	3	2	0	5	2	2	2	1	2	2	2	2	3	2	2	2	2	2	2	2	1	1	4	2	2	1	2	TUE	SAT	1	1	2	2	2	2	1	1	1	2	2		1	1	2	2	3	3
M613	2	2/2015	1	2	0	4	2	2	2	1	2	2	2	2	2	1	2	2	2	2	2	2	2	2	1	1	1	2	2	Wed	Tue	1	1	2	2	2	2	1	2	2	1	2		2	2	1	2	3	4
P740	1	2/2015	2	2	0	4	2	2	2	1	2	2	2	2	2	1	2	2	2	2	2	2	2	2	6	3	2	2	1	Fri	Sun	2	1	2	2	2	2	1	2	2	2	2		3	2	1	2	3	3
P746	1	2/2015	3	2	0	4	2	2	2	1	2	2	2	2	2	1	2	2	2	2	2	2	2	2	2	1	1	2	2	Mon	Sun	1	1	1	1	1	1	1	2	1	2	2		3	2	1	2	3	3
Q776	1	2/2015	1	2	0	5	2	2	2	1	2	2	2	2	1	1	2	2	2	2	2	2	2	2	2	1	1	2	2	TUE	MON	1	1	2	2	1	2	1	2	1	2	2		2	2	1	2	4	4
Q788	2	2/2015	1	2	0	5	2	2	2	1	2	2	2	2	3	2	2	2	2	2	2	2	1	2	5	3	2	2	1	WED	SAT	2	1	2	2	1	1	1	2	1	2	2		2	2	1	2	3	3
Q794	1	2/2015	2	2	0	4	2	2	2	1	2	2	2	2	2	1	2	1	2	2	2	2	2	2	2	1	1	2	2	THU	WED	2	1	2	2	2	2	1	2	2	2	2		1	1	2	2	3	3
R819	2	2/2015	1	2	0	4	2	2	2	1	2	2	2	2	2	1	2	2	2	2	2	2	1	2	5	3	2	2	1	Mon	Thurs	1	1	2	2	2	1	1	2	1	2	2		2	2	1	2	2	2
R849	2	2/2015	3	2	0	5	2	2	2	1	2	2	2	2	2	1	2	1	2	2	2	2	1	3	7	3	2	2	1	Mon	Tue	2	1	2	1	1	1	1	2	1	1	2		2	2	1	2	3	3
S885	1	2/2015	2	2	0	5	2	2	2	1	2	2	2	2	3	2	2	2	2	2	2	2	1	1	1	1	1	2	2	Thurs	Thurs	1	1	2	2	2	2	2	2	2	2	2		2	2	1	2	3	4
A8	1	2/2015	1	3	0	4	2	2	2	1	2	2	2	2	2	1	2	2	2	2	2	2	1	2	2	1	1	2	2	Wed	Tue	1	1	2	2	2	2	2	2	2	1	2		3	2	1	2	3	4
A25	2	2/2015	3	3	0	5	2	2	2	1	2	2	2	2	2	1	2	2	2	2	2	2	1	1	4	2	2	1	2	Mon	Fri	1	1	2	2	2	2	1	2	1	2	2		1	1	2	2	3	3
B75	1	2/2015	2	3	0	4	2	2	2	1	2	2	2	2	2	1	2	2	2	2	2	2	3	3	3	2	2	1	2	Fri	Wed	2	1	2	1	2	2	1	2	1	1	2		3	2	1	2	3	3
C127	2	2/2015	3	3	0	5	2	2	2	1	2	2	2	2	4	2	2	2	2	2	2	2	1	1	2	1	1	2	2	Tue	Mon	2	1	2	2	2	2	2	2	2	2	2		1	1	2	2	3	3
D155	2	2/2015	3	3	0	5	2	2	2	1	2	2	2	2	2	1	2	2	2	2	2	2	1	3	3	2	2	1	2	Mon	Fri	1	1	2	1	2	2	1	2	2	2	2		3	2	1	2	3	3
D160	1	2/2015	3	3	0	4	2	2	2	1	2	2	2	2	2	1	2	2	2	2	2	2	2	2	2	1	1	2	2	Tue	Sun	1	1	2	2	1	2	2	2	2	2	2		3	2	1	2	3	3
D163	2	2/2015	3	3	0	5	2	1	2	2	2	2	2	0	4	2	2	2	2	2	2	2	1	2	2	1	1	2	2	Tue	Sun	2	1	1	1	1	2	1	1	2	2	2		3	2	1	2	3	3
D166	2	2/2015	3	3	0	4	2	2	2	1	2	2	2	2	3	2	2	2	2	2	2	2	1	1	2	1	1	2	2	Wed	Mon	2	1	2	2	1	2	1	2	2	1	2		2	2	1	2	3	3
D167	2	2/2015	3	3	0	2	1	2	2	1	2	2	2	2	2	1	2	2	2	2	2	2	1	2	1	1	1	2	2	Wed	Tue	2	1	2	2	2	2	1	2	2	2	2		1	1	2	2	3	3
F237	2	2/2015	2	3	0	4	2	2	2	1	2	2	2	2	2	1	2	2	2	2	2	2	2	2	2	1	1	2	2	Fri	Thurs	1	1	2	2	2	2	1	2	1	2	2		2	2	1	2	3	2
F251	1	2/2015	3	3	0	4	2	2	2	1	2	2	2	2	2	1	2	2	2	2	2	2	1	2	3	2	2	1	2	Tues	Sun	1	1	2	2	2	2	1	2	2	1	2		2	2	1	2	3	3
G263	1	2/2015	1	3	0	4	2	2	2	1	2	2	2	2	2	1	2	2	2	2	2	2	2	2	2	1	1	2	2	Mon	Sun	1	1	2	2	1	2	1	2	2	2	2		1	1	2	2	4	3
G264	2	2/2015	1	3	0	5	2	2	2	1	2	2	2	2	3	2	2	2	2	2	2	2	2	2	7	3	2	2	1	Mon	Tue	1	1	2	1	2	2	1	1	1	2	2		1	1	2	2	3	4
G273	2	2/2015	1	3	0	5	2	2	2	1	2	2	2	2	3	2	2	2	2	2	2	2	2	2	3	2	2	1	2	Wed	Mon	1	1	2	1	1	2	1	1	1	2	2		1	1	2	2	3	2
G295	1	2/2015	3	3	0	5	2	2	2	1	2	2	2	2	3	2	2	2	2	2	2	2	1	2	1	1	1	2	2	Mon	Sun	1	1	2	1	2	2	1	2	1	2	2		3	2	1	2	3	3
G306	1	2/2015	3	3	0	5	2	2	2	1	2	2	2	2	2	1	2	2	2	2	2	2	2	2	4	2	2	1	2	Tue	Sat	1	1	2	2	2	1	1	2	1	2	2		3	2	1	2	4	2
H315	1	2/2015	1	3	0	2	1	2	2	1	2	2	2	2	3	2	2	2	2	2	2	2	2	2	3	2	2	1	2	Mon	Sat	2	2	1	2	2	2	1	2	2	2	2		2	2	1	2	3	3
H336	1	2/2015	1	3	0	5	2	2	2	1	2	2	2	2	2	1	2	2	2	2	2	2	2	2	4	2	2	1	2	Tue	Sat	2	1	2	2	2	2	1	2	1	2	2		3	2	1	2	3	3
H341	1	2/2015	2	3	0	5	2	1	2	2	2	2	2	0	3	2	2	2	2	2	2	2	2	2	6	3	2	2	1	Thurs	Sat	2	1	2	2	1	1	1	2	2	2	2		2	2	1	2	2	3
H369	2	2/2015	3	3	0	4	2	2	2	1	2	2	2	2	2	1	2	2	2	2	2	2	2	2	6	3	2	2	1	Tue	Thurs	1	1	2	2	2	1	2	2	2	1	1		2	2	1	2	2	3
I392	1	2/2015	1	3	0	5	2	2	2	1	2	2	2	2	4	2	2	2	2	2	2	2	2	2	2	1	1	2	2	Wed	Tue	1	1	2	2	2	2	1	2	1	2	2		3	2	1	2	4	2
I394	2	2/2015	2	3	0	2	1	2	2	1	2	2	2	2	2	1	2	2	2	2	2	2	2	2	3	2	2	1	2	Thurs	Tue	1	1	2	1	1	2	1	2	1	2	2		3	2	1	2	3	3
I409	1	2/2015	3	3	0	4	2	2	2	1	2	2	2	2	2	1	2	2	2	2	2	2	2	2	4	2	2	1	2	Mon	Fri	1	1	2	2	2	2	1	1	1	2	2		2	2	1	2	4	3
I424	2	2/2015	3	3	0	2	1	2	1	2	2	2	2	1	2	1	2	2	2	2	2	2	2	2	1	1	1	2	2	Tue	Tue	2	1	2	2	2	2	1	2	2	2	2		1	1	2	2	4	4
I426	1	2/2015	3	3	0	5	2	2	2	1	2	2	2	2	3	2	2	2	2	2	2	2	2	2	3	2	2	1	2	Tue	Sun	1	1	2	2	2	2	1	2	1	2	2		2	2	1	2	4	3
J438	2	2/2015	1	3	0	4	2	2	2	1	2	2	2	2	2	1	2	1	2	2	2	2	1	1	4	2	2	1	2	Tue	Sat	1	1	2	1	1	2	1	2	2	1	2		3	2	1	2	4	2
J451	1	2/2015	2	3	0	5	2	2	2	1	2	2	2	2	2	1	2	2	2	2	2	2	2	2	3	2	2	1	2	Fri	Wed	1	1	2	1	1	2	1	2	1	2	2		3	2	1	2	3	3
J458	2	2/2015	3	3	0	2	1	2	2	1	2	2	2	2	2	1	2	2	2	2	2	2	2	2	4	2	2	1	2	Mon	Fri	1	1	1	1	2	2	1	2	1	1	2		2	2	1	2	3	3
J478	1	2/2015	3	3	0	4	2	2	2	1	2	2	2	2	2	1	2	2	2	2	2	2	2	2	2	1	1	2	2	Mon	Sun	1	1	2	1	1	2	1	2	2	2	2		1	1	2	2	3	3
J486	1	2/2015	3	3	0	5	2	2	2	1	2	2	2	2	3	2	2	2	2	2	2	2	2	2	2	1	1	2	2	Mon	Sun	1	1	1	1	2	1	1	2	2	2	2		2	2	1	2	3	3
K513	2	2/2015	2	3	0	4	2	2	2	1	2	2	2	2	3	2	2	2	2	2	2	2	2	2	5	3	2	2	1	Thurs	Sun	1	1	1	1	1	1	1	2	2	2	2		3	2	1	2	4	2
K523	1	2/2015	2	3	0	5	2	2	2	1	2	2	2	2	2	1	2	2	2	2	2	2	2	2	2	1	1	2	2	Fri	Thu	1	1	2	2	2	2	1	2	1	2	2		3	2	1	2	4	3
K525	2	2/2015	2	3	0	5	2	2	2	1	2	2	2	2	2	1	2	2	2	2	2	2	1	2	5	3	2	2	1	Fri	Mon	1	1	1	1	2	1	1	1	1	2	2		1	1	2	2	4	3
L556	1	2/2015	1	3	0	5	2	2	2	1	2	2	2	2	3	2	2	2	2	2	2	2	1	2	3	2	2	1	2	TUE	SUN	1	1	2	1	1	1	1	2	2	1	2		1	1	2	2	3	3
L593	2	2/2015	3	3	0	3	2	2	2	1	2	2	2	2	2	1	2	2	2	2	2	2	2	2	4	2	2	1	2	TUE	SAT	1	1	2	1	1	2	1	1	2	1	2		2	2	1	2	4	4
M614	2	2/2015	2	3	0	5	2	2	2	1	2	2	2	2	2	1	2	2	2	2	2	2	2	2	2	1	1	2	2	Thu	Tue	1	1	2	1	2	1	2	2	2	1	2		2	2	1	2	2	4
O685	2	2/2015	1	3	0	4	2	2	2	1	2	2	2	2	2	1	2	2	2	2	2	2	2	2	2	1	1	2	2	Wed	Tue	1	1	1	1	1	2	1	2	2	2	2		1	1	2	2	3	3
O712	1	2/2015	3	3	0	5	2	2	2	1	2	2	2	2	4	2	2	2	2	2	2	2	2	2	5	3	2	2	1	Mon	Thurs	2	1	2	2	2	2	1	1	2	1	2		1	1	2	2	2	3
P766	1	2/2015	3	3	0	5	2	2	2	1	2	2	2	2	4	2	2	2	2	2	2	2	1	2	6	3	2	2	1	Tue	Thurs	1	1	2	2	2	2	1	2	2	2	2		2	2	1	2	3	2
Q774	2	2/2015	1	3	0	5	2	2	2	1	2	2	2	2	4	2	2	2	2	2	2	2	2	2	1	1	1	2	2	MON	MON	2	1	2	1	2	2	2	2	2	2	2		2	2	1	2	4	2
Q775	1	2/2015	1	3	0	5	2	2	2	1	2	2	2	2	2	1	2	2	2	2	2	2	2	2	2	1	1	2	2	MON	SUN	2	1	2	2	1	2	1	2	2	2	2		2	2	1	2	4	4
Q778	1	2/2015	1	3	0	4	2	2	2	1	2	2	2	2	3	2	2	2	2	2	2	2	2	2	3	2	2	1	2	TUE	SUN	1	1	2	1	1	1	1	2	1	1	2		1	1	2	2	4	4
Q813	1	2/2015	3	3	0	4	2	2	2	1	2	2	2	2	2	1	2	2	2	2	2	2	1	1	7	3	2	2	1	WED	THU	2	1	2	2	1	2	2	2	2	1	2		2	2	1	2	3	3
R829	2	2/2015	2	3	0	2	1	2	2	1	2	2	2	2	2	1	2	2	2	2	2	2	1	2	2	1	1	2	2	Fri	Thurs	1	1	2	1	1	1	1	2	1	1	2		1	1	2	2	2	3
R830	1	2/2015	2	3	0	1	1	2	2	1	2	2	2	2	2	1	2	2	2	2	2	2	2	2	2	1	1	2	2	Fri	Thurs	1	1	2	1	2	2	1	2	1	1	2		2	2	1	2	2	3
R834	2	2/2015	2	3	0	5	2	2	2	1	2	2	2	2	2	1	2	2	2	2	2	2	1	2	2	1	1	2	2	Fri	Thurs	1	1	1	1	2	2	1	2	1	1	2		2	2	1	2	2	3
R835	2	2/2015	2	3	0	5	2	2	2	1	2	2	2	2	2	1	2	2	2	2	2	2	1	2	3	2	2	1	2	Fri	Wed	1	1	2	1	2	1	1	2	2	2	2		1	1	2	2	2	2
R848	1	2/2015	3	3	0	5	2	2	2	1	2	2	2	2	2	1	2	2	2	2	2	2	1	2	5	3	2	2	1	Mon	Thurs	2	1	2	1	1	2	1	2	2	1	2		1	1	2	2	3	3
S861	1	2/2015	1	3	0	5	2	2	2	1	2	2	2	2	4	2	2	2	2	2	2	2	2	2	7	3	2	2	1	Mon	Tue	2	1	2	2	2	2	2	2	1	2	2		2	2	1	2	3	3
S873	1	2/2015	1	3	0	5	2	2	2	1	2	2	2	2	3	2	2	2	2	2	2	2	2	2	2	1	1	2	2	Wed	Tue	2	1	2	2	2	2	2	2	1	2	2		1	1	2	2	3	3
S887	1	2/2015	2	3	0	5	2	2	2	1	2	2	2	2	1	1	2	2	2	2	2	2	2	2	2	1	1	2	2	Thurs	Wed	2	2	1	2	2	2	2	2	2	2	2		3	2	1	2	2	4
A14	2	2/2015	2	3	0	2	1	2	2	2	2	1	2	4	2	1	2	2	2	2	2	2	2	2	7	3	2	2	1	Thurs	Fri	2	1	2	1	1	1	1	1	2	1	2		1	1	2	2	4	3
A18	2	2/2015	2	3	0	5	2	2	2	1	2	2	2	2	3	2	2	2	2	2	2	2	2	2	3	2	2	1	2	Sat	Thurs	1	1	2	2	2	2	1	1	2	2	2		1	1	2	2	3	3
B73	2	2/2015	2	3	0	5	2	2	2	1	2	2	2	2	4	2	2	1	2	2	2	2	2	2	6	3	2	2	1	Thurs	Sat	1	1	2	1	2	1	1	2	1	2	2		2	2	1	2	4	2
C131	2	2/2015	3	3	0	5	2	2	2	1	2	2	2	2	4	2	2	2	2	2	2	2	1	1	4	2	2	1	2	Mon	Fri	1	1	2	2	2	1	2	2	1	1	2		1	1	2	2	3	3
D139	2	2/2015	1	3	0	4	2	2	2	1	2	2	2	2	2	1	2	2	2	2	2	2	1	2	7	3	2	2	1	Tue	Wed	1	1	2	2	1	1	1	2	2	2	2		1	1	2	2	3	3
D147	1	2/2015	2	3	0	4	2	2	2	1	2	2	2	2	3	2	2	2	2	2	2	2	2	2	2	1	1	2	2	Fri	Wed	1	1	2	1	2	2	1	2	2	2	2		3	2	1	2	3	2
D152	2	2/2015	3	3	0	5	2	2	2	1	2	2	2	2	2	1	2	2	2	2	2	2	2	2	1	1	1	2	2	Mon	Sun	1	1	2	2	1	2	2	2	1	2	2		2	2	1	2	3	3
E194	1	2/2015	3	3	0	2	1	2	2	1	2	2	2	2	1	1	2	2	2	2	2	2	1	2	4	2	2	1	2	Tue	Sat	1	1	2	2	1	2	2	2	1	2	2		2	2	1	2	3	2
F232	1	2/2015	2	3	0	2	1	2	1	2	2	2	2	1	2	1	2	2	2	2	2	2	1	2	2	1	1	2	2	Thurs	Wed	2	1	2	2	2	2	1	2	1	2	2		2	2	1	2	3	3
G269	2	2/2015	1	3	0	4	2	2	2	1	2	2	2	2	2	1	2	2	2	2	2	2	1	1	3	2	2	1	2	Tue	Sun	2	1	2	1	1	2	1	2	2	1	2		1	1	2	2	3	3
G282	2	2/2015	2	3	0	5	2	2	2	1	2	2	2	2	2	1	2	2	2	2	2	2	1	1	3	2	2	1	2	Thurs	Tue	2	1	2	1	1	2	1	2	2	2	2		3	2	1	2	3	3
G310	1	2/2015	3	3	0	5	2	2	2	1	2	2	2	2	2	1	2	2	2	2	2	2	2	2	5	3	2	2	1	Mon	Thurs	1	1	2	2	1	1	1	2	1	1	2		3	2	1	2	3	3
H347	1	2/2015	2	3	0	5	2	2	2	1	2	2	2	2	2	1	2	2	2	2	2	2	2	2	2	1	1	2	2	Thurs	Wed	1	1	2	2	2	2	1	1	1	2	2		2	2	1	2	2	3
H356	2	2/2015	3	3	0	2	1	2	2	1	2	2	2	2	2	1	2	2	2	2	2	2	2	2	1	1	1	2	2	Mon	Mon	2	1	1	1	1	1	2	2	2	1	2		3	2	1	2	2	3
H371	2	2/2015	3	3	0	4	2	2	2	1	2	2	2	2	2	1	2	2	2	2	2	2	2	2	2	1	1	2	2	Tue	Mon	1	1	2	2	2	2	2	2	2	2	2		2	2	1	2	3	3
I398	1	2/2015	2	3	0	5	2	2	2	1	2	2	2	2	3	2	2	2	2	2	2	2	2	2	2	1	1	2	2	Thurs	Wed	1	1	2	1	2	2	1	2	1	2	2		2	2	1	2	3	3
J470	2	2/2015	3	3	0	5	2	2	2	1	2	2	2	2	2	1	2	2	2	2	2	2	1	2	4	2	2	1	2	Tue	Sat	1	1	2	2	2	2	1	2	1	2	2		2	2	1	2	3	4
J473	1	2/2015	3	3	0	4	2	2	2	1	2	2	2	2	2	1	2	1	2	2	2	2	3	3	3	2	2	1	2	Tue	Sun	1	1	2	2	2	1	1	2	1	1	2		3	2	1	2	3	3
J474	1	2/2015	3	3	0	4	2	2	2	1	2	2	2	2	3	2	2	2	2	2	2	2	2	2	2	1	1	2	2	Tue	Mon	1	1	2	1	2	2	1	2	2	2	2		2	2	1	2	3	3
K526	2	2/2015	2	3	0	5	2	2	2	1	2	2	2	2	3	2	2	2	2	2	2	2	1	1	3	2	2	1	2	Fri	Wed	1	1	2	1	2	2	2	2	1	1	2		1	1	2	2	3	2
Q804	2	2/2015	3	3	0	5	2	2	2	1	2	2	2	2	2	1	2	2	2	1	2	2	1	2	2	1	1	2	2	MON	SUN	1	1	2	2	2	2	2	2	2	2	2		2	2	1	2	2	2
S857	1	2/2015	1	3	0	5	2	2	2	1	2	2	2	2	4	2	2	2	2	2	2	2	2	2	7	3	2	2	1	Mon	Tue	2	1	2	2	2	2	2	2	2	2	2	Drink ginger tea	2	2	1	2	3	3
S897	1	2/2015	2	3	0	5	2	2	2	1	2	2	2	2	2	1	2	2	2	2	2	2	2	2	3	2	2	1	2	Fri	Wed	2	1	2	2	2	2	2	2	2	2	2		3	2	1	2	1	3
S904	1	2/2015	3	3	0	5	2	2	2	1	2	2	2	2	4	2	2	2	2	2	2	2	2	2	2	1	1	2	2	Mon	Sun	1	1	1	2	2	2	2	2	2	2	2		2	2	1	2	3	3
A5	2	2/2015	1	3	0	5	2	2	2	1	2	2	2	2	2	1	2	2	2	2	2	2	2	2	3	2	2	1	2	Wed	Mon	1	1	2	1	1	2	1	2	2	2	2		3	2	1	2	3	3
A10	2	2/2015	1	3	0	5	2	2	2	1	2	2	2	2	3	2	2	2	2	2	2	2	2	2	2	1	1	2	2	Wed	Tue	2	2	2	1	1	2	1	2	1	2	2		2	2	1	2	4	4
A11	1	2/2015	1	3	0	5	2	2	1	2	2	2	2	1	3	2	2	2	2	2	2	2	2	2	3	2	2	1	2	Wed	Mon	2	1	2	2	1	2	1	2	1	2	2		1	1	2	2	4	4
A32	1	2/2015	3	3	0	4	2	2	2	1	2	2	2	2	3	2	2	2	2	2	2	2	2	2	7	3	2	2	1	Tue	Wed	2	1	2	1	1	1	1	1	2	1	1		3	2	1	2	4	2
D142	2	2/2015	1	3	0	2	1	2	2	2	2	1	2	4	2	1	2	2	2	2	2	2	2	2	2	1	1	2	2	Wed	Mon	2	1	2	2	2	2	2	2	1	2	2		1	1	2	2	3	3
E170	2	2/2015	1	3	0	4	2	2	2	1	2	2	2	2	2	1	2	2	2	2	2	2	2	2	2	1	1	2	2	Mon	Sun	1	1	2	2	2	2	1	2	1	2	2		2	2	1	2	4	3
E174	1	2/2015	1	3	0	4	2	2	2	2	2	1	2	4	2	1	2	2	2	2	2	2	2	2	2	1	1	2	2	Tue	Mon	2	1	2	2	1	2	2	2	1	2	2		2	2	1	2	2	3
F238	1	2/2015	2	3	0	3	2	2	2	1	2	2	2	2	1	1	2	2	2	2	2	2	2	2	3	2	2	1	2	Fri	Wed	1	1	2	1	1	1	1	2	1	2	2		1	1	2	2	3	3
F253	2	2/2015	3	3	0	2	1	2	2	1	2	2	2	2	2	1	2	2	2	2	2	2	2	2	1	1	1	2	2	Tues	Tues	2	1	2	2	2	2	1	2	2	2	2		1	1	2	2	3	3
G281	2	2/2015	1	3	0	2	1	2	1	2	2	2	2	1	3	2	2	2	2	2	2	2	2	2	2	1	1	2	2	Wed	Tue	2	1	2	1	2	2	2	2	2	2	2		1	1	2	2	3	3
H367	1	2/2015	3	3	0	5	2	2	2	1	2	2	2	2	2	1	2	2	2	2	2	2	3	3	2	1	1	2	2	Tue	Mon	2	1	1	1	1	2	1	2	2	2	2		3	2	1	2	4	3
H370	2	2/2015	3	3	0	5	2	2	2	1	2	2	2	2	2	1	2	2	2	2	2	2	3	3	4	2	2	1	2	Tue	Sat	1	1	1	2	2	2	1	2	1	2	2		1	1	2	2	3	3
J436	2	2/2015	1	3	0	4	2	2	2	1	2	2	2	2	3	2	2	2	2	2	2	2	1	2	3	2	2	1	2	Mon	Sat	1	1	1	1	1	2	1	2	1	2	2		3	2	1	2	3	4
J441	2	2/2015	1	3	0	4	2	2	2	1	2	2	2	2	3	2	2	2	2	2	2	2	2	2	2	1	1	2	2	Tue	Mon	1	1	2	1	1	1	1	2	2	2	2		3	2	1	2	3	4
J480	2	2/2015	3	3	0	5	2	2	2	1	2	2	2	2	3	2	2	1	2	2	2	2	2	2	6	3	2	2	1	Mon	Wed	1	1	2	1	1	1	1	2	1	2	2		2	2	1	2	3	4
K502	2	2/2015	1	3	0	5	2	2	2	1	2	2	2	2	3	2	2	2	2	2	2	2	1	2	2	1	1	2	2	Wed	Tue	1	1	1	1	1	2	1	2	2	1	2		2	2	1	2	3	4
K535	1	2/2015	3	3	0	5	2	2	2	1	2	2	2	2	3	2	2	2	2	2	2	2	2	2	6	3	2	2	1	Mon	Wed	1	1	2	1	2	1	1	1	2	1	2		1	1	2	2	3	3
L558	2	2/2015	1	3	0	2	1	2	2	1	2	2	2	2	2	1	2	2	2	2	2	2	2	2	2	1	1	2	2	TUE	MON	2	1	2	2	1	2	1	2	2	2	2		1	1	2	2	2	2
L573	1	2/2015	2	3	0	2	1	2	2	1	2	2	2	2	3	2	2	2	2	2	2	2	2	2	1	1	1	2	2	THU	THU	1	1	2	2	1	2	1	2	1	1	2		3	2	1	2	4	4
N653	2	2/2015	2	3	0	4	2	2	2	1	2	2	2	2	2	1	2	2	2	2	2	2	2	2	4	2	2	1	2	Thurs	Mon	1	1	2	2	2	2	1	1	1	2	2		1	1	2	2	4	3
N657	1	2/2015	2	3	0	5	2	2	2	1	2	2	2	2	2	1	2	2	2	2	2	2	1	2	3	2	2	1	2	Thurs	Tue	2	1	2	2	2	2	1	2	1	2	2		3	2	1	2	2	3
N662	2	2/2015	3	3	0	5	2	2	2	1	2	2	2	2	2	1	2	2	2	2	2	2	1	1	2	1	1	2	2	Mon	Sun	1	1	2	2	2	2	1	2	2	2	2		1	1	2	2	3	4
N667	2	2/2015	3	3	0	5	2	2	2	1	2	2	2	2	2	1	2	2	2	2	2	2	2	2	3	2	2	1	2	Tue	Sun	1	1	2	2	2	2	1	2	1	2	2		1	1	2	2	3	3
O694	2	2/2015	2	3	0	5	2	2	2	1	2	2	2	2	2	1	2	2	2	2	2	2	1	1	5	3	2	2	1	Fri	Mon	2	1	2	2	1	1	1	1	1	2	2		2	2	1	2	3	3
O705	1	2/2015	3	3	0	5	2	2	2	1	2	2	2	2	2	1	2	2	2	2	2	2	1	2	3	2	2	1	2	Tue	Sun	1	1	2	2	2	2	1	2	2	2	2		2	2	1	2	3	2
P717	2	2/2015	1	3	0	5	2	2	2	1	2	2	2	2	2	1	2	2	2	2	2	2	2	2	3	2	2	1	2	Mon	Sat	1	1	2	2	2	2	1	2	1	2	2		1	1	2	2	3	3
S850	2	2/2015	1	3	0	5	2	2	2	1	2	2	2	2	2	1	2	2	2	2	2	2	2	2	6	3	2	2	1	Mon	Wed	2	1	2	2	2	2	2	2	2	2	2		2	2	1	2	2	3
A3	1	2/2015	1	3	0	2	1	2	2	1	2	2	2	2	2	1	2	2	2	2	2	2	1	2	2	1	1	2	2	Mon	Sun	2	1	1	2	1	2	1	2	2	2	2		1	1	2	2	2	3
A4	2	2/2015	1	3	0	4	2	2	2	1	2	2	2	2	2	1	2	2	2	2	2	2	2	2	6	3	2	2	1	Wed	Fri	1	1	2	2	1	2	1	2	2	2	2		3	2	1	2	4	3
A6	1	2/2015	1	3	0	5	2	2	2	1	2	2	2	2	2	1	2	2	2	2	2	2	3	2	2	1	1	2	2	Wed	Tue	1	1	2	2	2	2	1	2	2	2	2		2	2	1	2	3	3
A23	1	2/2015	3	3	0	5	2	2	2	1	2	2	2	2	3	2	2	2	2	2	2	2	1	2	6	3	2	2	1	Mon	Wed	1	1	2	2	2	2	1	2	2	2	2		2	2	1	2	3	3
A31	1	2/2015	3	3	0	4	2	2	2	1	2	2	2	2	2	1	2	2	2	2	2	2	2	2	5	3	2	2	1	Tue	Fri	2	1	1	2	1	1	1	2	2	2	2	Take healthier, e.g. more bland food	1	1	2	2	2	3
E169	2	2/2015	1	3	0	4	2	2	2	1	2	2	2	2	2	1	2	1	2	2	2	2	1	2	3	2	2	1	2	Mon	Sat	1	1	2	1	1	2	1	2	2	1	2		2	2	1	2	4	3
E200	2	2/2015	3	3	0	5	2	2	2	1	2	2	2	2	4	2	2	2	2	2	2	2	1	2	2	1	1	2	2	Mon	Sun	1	1	1	2	1	2	1	2	1	1	2		1	1	2	2	3	3
F220	1	2/2015	1	3	0	5	2	2	2	1	2	2	2	2	2	1	2	2	2	2	2	2	2	2	2	1	1	2	2	Wed	Tues	1	1	2	2	2	2	1	2	2	2	2		2	2	1	2	2	3
F231	1	2/2015	2	3	0	4	2	2	2	1	2	2	2	2	2	1	2	2	2	2	2	2	2	2	2	1	1	2	2	Thurs	Wed	2	1	1	1	1	2	1	2	2	2	2		2	2	1	2	2	2
F235	2	2/2015	2	3	0	5	2	2	2	1	2	2	2	2	2	1	2	2	2	2	2	2	1	2	3	2	2	1	2	Thurs	Tues	1	1	2	1	2	2	1	2	2	2	2		2	2	1	2	3	3
F236	1	2/2015	2	3	0	3	2	2	2	1	2	2	2	2	2	1	2	2	2	1	2	2	2	2	2	1	1	2	2	Thurs	Wed	2	1	2	2	2	2	1	2	1	2	2		2	2	1	2	3	3
F256	1	2/2015	3	3	0	5	2	2	2	1	2	2	2	2	2	1	2	2	2	2	2	2	2	2	4	2	2	1	2	Wed	Sun	2	1	2	1	2	2	2	2	2	1	2		2	2	1	2	3	3
F258	2	2/2015	3	3	0	2	1	2	2	1	2	2	2	2	2	1	2	1	2	2	2	2	3	3	3	2	2	1	2	Mon	Sat	1	1	2	2	2	2	1	2	1	2	2		2	2	1	2	3	3
G283	1	2/2015	2	3	0	5	2	2	2	1	2	2	2	2	1	1	2	2	2	2	2	2	2	2	3	2	2	1	2	Thurs	Tue	1	1	2	2	2	2	2	2	2	2	2		1	1	2	2	2	3
G294	2	2/2015	3	3	0	5	2	2	2	1	2	2	2	2	4	2	2	1	2	2	2	2	2	2	2	1	1	2	2	Mon	Sun	1	1	2	1	2	2	1	2	1	1	2		2	2	1	2	2	4
G297	2	2/2015	3	3	0	4	2	2	2	1	2	2	2	2	2	1	2	1	2	2	2	2	2	2	2	1	1	2	2	Mon	Sun	2	1	1	2	2	1	1	2	2	1	2		1	1	2	2	1	4
H345	1	2/2015	2	3	0	4	2	2	2	1	2	2	2	2	3	2	2	2	2	2	2	1	2	2	2	1	1	2	2	Thurs	Wed	1	1	2	1	2	2	1	2	1	2	2		2	2	1	2	3	3
H358	1	2/2015	3	3	0	5	2	2	2	1	2	2	2	2	2	1	2	2	2	2	2	2	2	2	3	2	2	1	2	Mon	Sat	2	2	2	2	2	1	2	2	2	1	2		3	2	1	2	4	2
I418	2	2/2015	3	3	0	5	2	2	2	1	2	2	2	2	3	2	2	2	2	2	2	2	1	2	2	1	1	2	2	Tue	Mon	1	1	2	2	2	2	1	2	1	2	2		2	2	1	2	2	3
J443	2	2/2015	1	3	0	4	2	2	2	1	2	2	2	2	3	2	2	2	2	2	2	2	2	2	2	1	1	2	2	Tue	Mon	1	1	2	2	1	2	1	2	1	2	2		3	2	1	2	3	4
J456	2	2/2015	2	3	0	5	2	2	2	1	2	2	2	2	2	1	2	2	2	2	2	2	1	2	1	1	1	2	2	Fri	Fri	1	1	1	1	1	1	1	2	1	2	2		3	2	1	2	4	3
L548	1	2/2015	1	3	0	2	1	2	2	1	2	2	2	2	3	2	2	2	2	2	2	2	2	2	3	2	2	1	2	MON	SAT	1	1	2	2	2	1	1	2	2	2	2		1	1	2	2	2	2
L550	2	2/2015	1	3	0	5	2	2	2	1	2	2	2	2	2	1	2	2	2	2	2	2	2	2	4	2	2	1	2	MON	FRI	1	1	1	1	1	2	1	2	2	2	2		3	2	1	2	2	3
L553	2	2/2015	1	3	0	4	2	2	2	1	2	2	2	2	2	1	2	2	2	2	2	2	2	2	4	2	2	1	2	MON	FRI	1	1	2	2	2	1	2	2	1	1	2		1	1	2	2	3	3
L562	1	2/2015	1	3	0	4	2	2	2	1	2	2	2	2	2	1	2	2	2	2	2	2	2	2	3	2	2	1	2	WED	MON	1	1	2	1	1	1	1	1	2	2	2		1	1	2	2	3	3
L603	2	2/2015	3	3	0	2	1	2	2	1	2	2	2	2	3	2	2	2	2	2	1	2	1	0	5	3	2	2	1	MON	THU	1	1	2	1	2	1	1	2	1	2	2		2	2	1	2	3	3
M604	2	2/2015	1	3	0	2	1	2	2	1	2	2	2	2	4	2	2	2	2	2	2	2	2	2	6	3	2	2	1	Mon	Wed	2	1	2	2	2	1	1	1	2	2	2		3	2	1	2	4	3
M606	2	2/2015	1	3	0	5	2	2	2	1	2	2	2	2	4	2	2	2	2	2	2	2	2	2	7	3	2	2	1	Mon	Tue	1	1	2	2	2	1	1	2	1	2	2		3	2	1	2	3	3
M609	2	2/2015	1	3	0	5	2	2	2	1	2	2	2	2	3	2	2	2	2	2	1	2	3	3	1	1	1	2	2	Tue	Mon	1	1	2	1	1	2	1	2	2	2	2		1	1	2	2	4	3
M615	1	2/2015	2	3	0	3	2	2	2	1	2	2	2	2	2	1	2	2	2	2	2	2	2	2	2	1	1	2	2	Thu	Tue	2	1	2	1	1	2	2	2	2	2	2		2	2	1	2	1	2
M633	2	2/2015	3	3	0	5	2	2	2	1	2	2	2	2	3	2	2	2	2	2	2	2	2	2	6	3	2	2	1	Mon	Wed	1	1	1	1	1	1	1	2	2	1	2		2	2	1	2	3	2
N658	2	2/2015	2	3	0	5	2	2	2	1	2	2	2	2	3	2	2	2	2	2	2	2	1	2	1	1	1	2	2	Thurs	Thurs	2	1	2	2	2	2	1	1	2	1	2		1	1	2	2	3	3
N666	2	2/2015	3	3	0	2	1	2	2	1	2	2	2	2	1	1	2	2	2	1	2	2	2	2	3	2	2	1	2	Mon	Sat	1	1	1	2	2	2	2	2	2	2	2		3	2	1	2	3	3
P726	1	2/2015	1	3	0	5	2	2	2	1	2	2	2	2	2	1	2	2	2	2	2	2	1	2	3	2	2	1	2	Wed	Mon	2	1	1	2	2	2	1	2	2	2	2		3	2	1	2	3	3
P734	1	2/2015	2	3	0	5	2	2	2	1	2	2	2	2	4	2	2	2	2	2	2	2	1	2	4	2	2	1	2	Fri	Tue	2	1	2	2	2	2	1	2	1	2	2		1	1	2	2	2	2
R826	1	2/2015	2	3	0	5	2	2	2	1	2	2	2	2	3	2	2	1	2	2	2	2	1	2	4	2	2	1	2	Thurs	Mon	2	1	2	2	1	2	1	2	1	1	2		1	1	2	2	4	4
S855	1	2/2015	1	3	0	5	2	2	2	1	2	2	2	2	2	1	2	2	2	2	2	2	2	2	5	3	2	2	1	Mon	Thurs	1	1	2	2	2	1	1	2	2	2	2	Tried lozenges	3	2	1	2	4	3
S866	2	2/2015	1	3	0	5	2	2	2	1	2	2	2	2	2	1	2	2	2	1	2	2	2	2	2	1	1	2	2	Tue	Mon	2	1	2	2	2	2	2	2	2	2	2		3	2	1	2	3	3
S869	2	2/2015	1	3	0	5	2	2	2	1	2	2	2	2	2	1	2	2	2	2	2	2	2	2	3	2	2	1	2	Tue	Sun	2	1	2	2	2	2	2	2	2	2	2		2	2	1	2	2	4
S882	1	2/2015	2	3	0	5	2	2	2	1	2	2	2	2	4	2	2	2	2	2	2	2	1	2	5	3	2	2	1	Thurs	Sun	2	1	2	2	2	2	1	2	2	2	2		2	2	1	2	4	4
S883	2	2/2015	2	3	0	5	2	2	2	1	2	2	2	2	3	2	2	2	2	2	2	2	2	2	4	2	2	1	2	Thurs	Mon	2	1	2	2	2	2	2	2	2	2	2		2	2	1	2	2	3
A42	1	2/2015	3	3	0	5	2	2	2	1	2	2	2	2	4	2	2	2	2	2	2	2	2	2	3	2	2	1	2	Wed	Mon	2	1	2	1	1	1	1	2	2	1	2		1	1	2	2	4	3
B56	2	2/2015	1	3	0	5	2	2	2	2	2	1	2	4	2	1	2	2	2	2	2	2	1	2	4	2	2	1	2	Wed	Sun	2	1	2	2	2	1	1	2	1	2	2		2	2	1	2	2	3
D157	1	2/2015	3	3	0	5	2	2	2	1	2	2	2	2	3	2	2	2	2	2	2	2	2	2	6	3	2	2	1	Mon	Tue	2	1	2	2	2	1	1	1	1	1	2		3	2	1	2	3	3
D162	1	2/2015	3	3	0	5	2	2	2	1	2	2	2	2	2	1	2	2	2	2	2	2	2	2	3	2	2	1	2	Tue	Fri	1	1	2	2	2	2	1	2	2	2	2		3	2	1	2	3	3
E172	2	2/2015	1	3	0	4	2	2	2	1	2	2	2	2	2	1	2	2	2	2	2	2	2	2	5	3	2	2	1	Tue	Fri	2	1	2	2	1	2	1	2	1	2	2		1	1	2	2	3	3
E189	2	2/2015	2	3	0	5	2	2	1	2	2	2	2	1	2	1	2	2	2	2	2	2	2	2	2	1	1	2	2	Fri	Thurs	1	1	1	1	1	2	2	2	2	2	2		1	1	2	2	1	3
E201	1	2/2015	3	3	0	5	2	2	2	1	2	2	2	2	1	1	2	2	2	2	2	2	2	2	2	1	1	2	2	Mon	Sun	1	1	2	1	2	2	1	2	1	2	2		2	2	1	2	3	3
E203	2	2/2015	3	3	0	5	2	2	2	1	2	2	2	2	2	1	2	2	2	2	2	2	2	2	5	3	2	2	1	Mon	Thurs	2	1	2	1	2	2	1	2	2	2	2		2	2	1	2	4	4
F226	2	2/2015	1	3	0	2	1	2	2	1	2	2	2	2	2	1	2	1	2	2	2	2	1	2	2	1	1	2	2	Wed	Tues	1	1	1	1	1	2	1	2	1	2	2		1	1	2	2	3	3
G290	2	2/2015	3	3	0	5	2	2	2	1	2	2	2	2	1	1	2	2	2	2	2	2	2	2	1	1	1	2	2	Mon	Mon	1	1	2	2	2	2	2	2	2	2	2		3	2	1	2	1	4
H321	2	2/2015	1	3	0	2	1	2	2	1	2	2	2	2	2	1	2	2	2	2	2	2	1	2	5	3	2	2	1	Mon	Thurs	2	1	2	1	2	1	1	2	2	2	2		1	1	2	2	3	2
H322	1	2/2015	1	3	0	4	2	1	2	2	2	2	2	0	2	1	2	2	2	2	2	2	2	2	5	3	2	2	1	Mon	Thurs	2	1	2	2	2	2	1	1	2	2	2		2	2	1	2	2	3
H359	1	2/2015	3	3	0	5	2	2	2	1	2	2	2	2	2	1	2	2	2	2	2	2	3	3	1	1	1	2	2	Mon	Mon	1	1	2	2	2	2	1	1	2	2	2		3	2	1	2	3	3
K492	2	2/2015	1	3	0	5	2	2	2	1	2	2	2	2	3	2	2	2	2	2	2	2	2	2	3	2	2	1	2	Tues	Sun	1	1	2	1	2	1	1	1	1	1	2		1	1	2	2	3	2
K493	2	2/2015	1	3	0	4	2	2	2	1	2	2	2	2	3	2	2	2	2	2	2	2	2	2	2	1	1	2	2	Tues	Mon	1	1	2	2	1	2	1	2	2	1	2		1	1	2	2	3	4
K498	2	2/2015	1	3	0	5	2	2	2	1	2	2	2	2	3	2	2	2	2	2	2	2	2	2	4	2	2	1	2	Wed	Sun	1	1	2	1	1	2	1	2	2	2	2		1	1	2	2	2	4
L552	2	2/2015	1	3	0	5	2	2	2	1	2	2	2	2	2	1	2	2	2	2	2	2	1	2	6	3	2	2	1	MON	WED	1	1	2	2	2	2	1	2	1	2	2		1	1	2	2	3	3
M634	2	2/2015	3	3	0	5	2	2	2	1	2	2	2	2	2	1	2	2	2	2	2	2	1	1	4	2	2	1	2	Mon	Fri	1	1	2	2	2	2	2	2	2	2	2		3	2	1	2	3	3
N641	2	2/2015	1	3	0	4	2	2	2	1	2	2	2	2	3	2	2	2	2	2	2	2	2	2	2	1	1	2	2	Mon	Sun	1	1	2	1	2	1	1	2	1	2	2		1	1	2	2	4	3
O682	2	2/2015	1	3	0	5	2	2	2	1	2	2	2	2	3	2	2	2	2	2	2	2	1	2	2	1	1	2	2	Mon	Sun	1	2	2	2	2	2	1	2	1	2	2		1	1	2	2	2	2
O687	2	2/2015	1	3	0	5	2	2	2	1	2	2	2	2	3	2	2	2	2	2	2	2	1	2	2	1	1	2	2	Wed	Tue	1	1	2	2	2	2	1	2	2	2	2		1	1	2	2	2	2
O689	2	2/2015	1	3	0	5	2	2	2	1	2	2	2	2	2	1	2	1	2	2	2	2	2	2	7	3	2	2	1	Wed	Thurs	2	1	2	1	2	1	1	2	2	2	2		1	1	2	2	3	3
O690	1	2/2015	2	3	0	5	2	2	2	1	2	2	2	2	3	2	2	2	2	2	2	2	1	2	4	2	2	1	2	Thurs	Mon	1	1	2	2	2	2	1	2	2	2	2		1	1	2	2	2	3
P758	1	2/2015	3	3	0	4	2	2	2	2	2	1	2	4	2	1	2	2	2	2	2	2	2	2	2	1	1	2	2	Mon	Sun	2	1	1	2	1	2	1	2	1	2	2		2	2	1	2	2	3
P761	1	2/2015	3	3	0	5	2	2	2	1	2	2	2	2	2	1	2	1	2	2	2	2	1	1	6	3	2	2	1	Tue	Thurs	2	1	2	1	2	2	1	2	2	2	2		3	2	1	2	3	3
Q798	1	2/2015	2	3	0	5	2	2	2	1	2	2	2	2	2	1	2	2	2	2	2	2	1	1	5	3	2	2	1	FRI	MON	2	1	1	2	2	1	1	1	1	2	2		2	2	1	2	3	3
R823	2	2/2015	1	3	0	5	2	2	2	1	2	2	2	2	2	1	2	2	2	2	2	2	2	2	3	2	2	1	2	Wed	Mon	2	1	2	2	2	2	1	2	1	2	2		1	1	2	2	3	2
R825	2	2/2015	2	3	0	5	2	2	2	1	2	2	2	2	4	2	2	1	2	2	2	2	2	2	3	2	2	1	2	Thurs	Tue	2	2	2	1	1	1	1	2	2	1	2		2	2	1	2	3	3
S853	1	2/2015	1	3	0	5	2	2	2	1	2	2	2	2	1	1	2	2	2	2	2	2	2	2	2	1	1	2	2	Mon	Sun	2	1	2	2	2	2	2	2	1	2	2		2	2	1	2	3	3
S862	1	2/2015	1	3	0	5	2	2	2	1	2	2	2	2	2	1	2	2	2	2	2	2	2	2	3	2	2	1	2	Tue	Sun	2	1	2	2	2	2	2	2	1	2	2		3	2	1	2	3	3
S864	1	2/2015	1	3	0	5	2	2	2	1	2	2	2	2	4	2	2	2	2	2	2	2	2	2	3	2	2	1	2	Tue	Sun	1	1	2	2	2	2	2	2	1	2	2		3	2	1	2	4	4
S876	2	2/2015	1	3	0	5	2	2	2	1	2	2	2	2	4	2	2	2	2	2	2	2	1	2	2	1	1	2	2	Wed	Tue	2	1	2	2	2	2	2	2	1	2	2		2	2	1	2	4	3
S894	2	2/2015	2	3	0	4	2	2	2	1	2	2	2	2	2	1	2	2	2	2	2	2	2	2	3	2	2	1	2	Fri	Wed	2	1	2	2	2	2	2	2	2	2	2		1	1	2	2	1	4
C113	1	2/2015	2	4	1	5	2	2	2	1	2	2	2	2	3	2	2	2	2	2	2	2	1	1	6	3	2	2	1	Thurs	Fri	2	1	2	1	1	1	1	2	2	1	2		1	1	2	2	4	2
C117	2	2/2015	2	4	1	5	2	2	2	1	2	2	2	2	4	2	2	2	2	2	2	2	3	3	3	2	2	1	2	Fri	Wed	1	1	2	1	1	2	1	2	2	2	2		2	2	1	2	2	3
C128	2	2/2015	3	4	1	5	2	2	2	1	2	2	2	2	4	2	2	2	2	2	2	2	2	2	3	2	2	1	2	Tue	Sun	2	1	2	2	2	2	1	2	1	2	2		1	1	2	2	2	3
E173	1	2/2015	1	4	1	5	2	2	2	1	2	2	2	2	2	1	2	2	2	2	2	2	2	2	2	1	1	2	2	Tue	Mon	1	1	2	2	2	2	1	2	1	2	2		2	2	1	2	3	3
F218	1	2/2015	1	4	1	2	1	2	2	1	2	2	2	2	1	1	2	2	2	2	2	2	2	2	4	2	2	1	2	Wed	Sun	2	1	2	2	2	2	1	2	1	2	2		2	2	1	2	3	3
F239	1	2/2015	2	4	1	4	2	2	2	1	2	2	2	2	2	1	2	2	2	2	2	2	2	2	2	1	1	2	2	Fri	Thurs	1	1	2	2	2	2	1	2	1	1	2		2	2	1	2	3	2
G308	1	2/2015	3	4	1	4	2	2	2	1	2	2	2	2	2	1	2	2	2	2	2	2	2	2	4	2	2	1	2	Mon	Fri	1	1	2	2	2	2	1	2	1	2	2		2	2	1	2	3	3
H340	1	2/2015	1	4	1	5	2	2	1	2	2	2	2	1	4	2	2	2	2	2	2	2	2	2	4	2	2	1	2	Tue	Sat	2	1	2	1	1	2	1	2	1	2	2		3	2	1	2	2	3
I385	1	2/2015	1	4	1	5	2	2	2	1	2	2	2	2	2	1	2	2	2	2	2	2	2	2	6	3	2	2	1	Wed	Fri	1	1	2	2	2	2	1	2	1	2	2		3	2	1	2	4	4
K490	1	2/2015	1	4	1	5	2	2	2	1	2	2	2	2	3	2	2	2	2	2	2	2	2	2	3	2	2	1	2	Tues	Sun	1	1	2	2	2	2	1	2	1	1	2		2	2	1	2	4	2
K506	2	2/2015	2	4	1	5	2	2	2	1	2	2	2	2	3	2	2	2	2	2	2	2	2	2	4	2	2	1	2	Thurs	Mon	1	1	2	1	1	2	1	2	1	2	2		2	2	1	2	3	3
K516	1	2/2015	2	4	1	4	2	2	2	1	2	2	2	2	4	2	2	2	2	2	2	2	1	1	4	2	2	1	2	Thurs	Mon	1	1	2	2	1	2	1	2	2	2	2		3	2	1	2	2	3
K524	2	2/2015	2	4	1	5	2	2	2	1	2	2	2	2	3	2	2	2	2	2	2	2	2	2	4	2	2	1	2	Fri	Tue	1	1	2	1	2	1	1	2	1	1	2		1	1	2	2	3	3
K541	2	2/2015	3	4	1	5	2	2	2	1	2	2	2	2	3	2	2	2	2	2	2	2	2	2	2	1	1	2	2	Tues	Mon	1	1	2	2	2	2	1	1	2	2	2		3	2	1	2	3	3
L567	2	2/2015	2	4	1	4	2	2	2	1	2	2	2	2	3	2	2	2	2	2	2	2	2	2	2	1	1	2	2	THU	WED	1	2	2	2	1	2	2	2	2	2	2		3	2	1	2	2	3
L580	2	2/2015	3	4	1	4	2	2	1	2	2	2	2	1	3	2	2	2	2	2	2	2	2	2	5	3	2	2	1	MON	THU	2	1	2	2	2	2	1	2	2	2	2		1	1	2	2	3	3
M617	1	2/2015	2	4	1	5	2	2	2	1	2	2	2	2	2	1	2	2	2	2	2	2	1	2	1	1	1	2	2	Thu	Wed	1	1	2	1	2	2	1	1	2	2	2		3	2	1	2	3	2
M624	1	2/2015	2	4	1	2	1	2	2	1	2	2	2	2	2	1	2	2	2	2	2	2	2	2	2	1	1	2	2	Fri	Thurs	1	1	1	1	1	2	1	2	2	2	2		2	2	1	2	2	3
N646	2	2/2015	1	4	1	5	2	2	2	1	2	2	2	2	2	1	2	2	2	2	2	2	2	2	7	3	2	2	1	Tue	Wed	1	1	2	2	2	2	1	2	1	2	2		1	1	2	2	3	2
N648	2	2/2015	1	4	1	5	2	2	2	1	2	2	2	2	1	1	2	2	2	2	2	2	1	2	3	2	2	1	2	Wed	Mon	2	1	2	1	2	2	1	2	1	1	2		3	2	1	2	3	4
N664	1	2/2015	3	4	1	5	2	2	2	1	2	2	2	2	2	1	2	2	2	2	2	2	1	2	5	3	2	2	1	Mon	Thurs	1	1	2	2	2	2	2	2	1	2	2		3	2	1	2	3	2
N675	2	2/2015	3	4	1	2	1	2	2	1	2	2	2	2	2	1	2	2	2	2	2	2	1	2	3	2	2	1	2	Mon	Sat	1	1	1	1	1	1	1	2	1	2	2		3	2	1	2	2	3
P732	2	2/2015	2	4	1	5	2	2	2	1	2	2	2	2	4	2	2	2	2	2	2	2	2	2	3	2	2	1	2	Fri	Wed	1	1	2	2	2	2	1	1	2	2	2		3	2	1	2	2	2
P757	1	2/2015	3	4	1	2	1	2	2	1	2	2	2	2	2	1	2	2	1	2	2	2	1	2	2	1	1	2	2	Mon	Sun	1	1	2	1	1	2	1	2	1	2	2		3	2	1	2	3	3
A2	2	2/2015	1	4	1	4	2	2	2	1	2	2	2	2	2	1	2	2	2	2	2	2	2	2	4	2	2	1	2	Mon	Fri	1	1	1	2	1	2	1	2	2	1	2		1	1	2	2	4	4
A13	1	2/2015	2	4	1	5	2	2	2	1	2	2	2	2	3	2	2	2	2	2	2	2	2	2	3	2	2	1	2	Thurs	Tue	1	1	2	2	1	1	1	2	1	2	2		1	1	2	2	3	3
B57	2	2/2015	1	4	1	5	2	2	2	2	2	1	2	4	4	2	2	2	2	2	2	2	1	2	7	3	2	2	1	Wed	Thurs	2	1	1	1	2	1	1	1	1	2	2		2	2	1	2	3	3
E177	2	2/2015	1	4	1	5	2	2	2	1	2	2	2	2	2	1	2	2	2	1	2	2	2	2	2	1	1	2	2	Tue	Mon	2	1	2	1	2	1	1	2	1	2	2		2	2	1	2	2	3
E193	2	2/2015	3	4	1	5	2	2	1	2	2	2	2	1	4	2	2	2	2	2	2	2	2	2	6	3	2	2	1	Tue	Thurs	2	1	2	1	2	2	1	1	1	2	2		1	1	2	2	4	3
F214	1	2/2015	1	4	1	2	1	2	2	1	2	2	2	2	2	1	2	2	2	2	2	2	1	2	3	2	2	1	2	Tues	Sun	1	1	2	2	2	2	1	2	2	2	2		2	2	1	2	3	3
F233	1	2/2015	2	4	1	5	2	2	2	1	2	2	2	2	2	1	2	2	2	2	2	2	3	3	3	2	2	1	2	Thurs	Wed	1	1	2	2	2	2	2	2	2	1	2		2	2	1	2	3	3
F250	2	2/2015	3	4	1	5	2	2	2	1	2	2	2	2	2	1	2	1	2	2	2	2	2	2	3	2	2	1	2	Tues	Sun	2	1	2	2	2	2	2	2	1	2	2		1	1	2	2	3	3
G275	1	2/2015	1	4	1	4	2	2	2	1	2	2	2	2	2	1	2	2	2	2	2	2	2	2	3	2	2	1	2	Wed	Mon	1	1	2	2	2	2	1	2	1	2	2		3	2	1	2	3	4
H364	2	2/2015	3	4	1	4	2	2	2	1	2	2	2	2	2	1	2	2	2	2	1	2	2	2	4	2	2	1	2	Tue	Sat	1	2	1	1	1	2	1	1	1	1	1		3	2	1	2	3	2
I391	2	2/2015	1	4	1	2	1	2	2	1	2	2	2	2	3	2	2	2	2	1	1	2	2	2	3	2	2	1	2	Wed	Mon	1	1	2	2	2	2	1	2	2	2	2		3	2	1	2	2	3
J469	2	2/2015	3	4	1	5	2	2	2	1	2	2	2	2	2	1	2	2	2	2	2	2	1	2	2	1	1	2	2	Tue	Mon	1	1	2	2	2	2	1	1	2	2	2		3	2	1	2	3	2
K517	2	2/2015	2	4	1	5	2	2	2	1	2	2	2	2	2	1	2	2	2	1	1	2	2	2	5	3	2	2	1	Fri	Mon	1	1	2	1	2	2	1	1	2	2	2		1	1	2	2	3	3
K520	1	2/2015	2	4	1	5	2	2	2	1	2	2	2	2	3	2	2	1	2	2	2	2	2	2	5	3	2	2	1	Fri	Mon	1	1	2	2	2	2	2	2	2	1	2		3	2	1	2	3	3
K537	1	2/2015	3	4	1	4	2	2	2	1	2	2	2	2	2	1	2	2	2	2	2	2	1	1	7	3	2	2	1	Mon	Tues	1	1	2	1	2	1	1	1	2	2	2		1	1	2	2	4	4
K538	2	2/2015	3	4	1	4	2	2	2	1	2	2	2	2	2	1	2	2	2	2	2	2	1	1	5	3	2	2	1	Tues	Fri	1	1	2	1	1	2	1	1	2	2	2		1	1	2	2	3	3
M639	1	2/2015	3	4	1	5	2	2	2	1	2	2	2	2	3	2	2	2	2	2	2	2	2	2	2	1	1	2	2	Mon	Sun	1	1	2	2	2	2	1	2	2	1	2		1	1	2	2	3	4
O699	2	2/2015	2	4	1	5	2	2	2	1	2	2	2	2	3	2	2	2	2	2	2	2	2	2	5	3	2	2	1	Sat	Tue	2	1	2	2	2	1	1	2	1	2	2		2	2	1	2	3	2
O702	1	2/2015	3	4	1	2	1	2	1	2	2	2	2	1	1	1	2	1	2	2	2	2	2	2	2	1	1	2	2	Mon	Sun	1	1	2	1	1	2	1	2	1	2	2		2	2	1	2	3	3
P729	2	2/2015	1	4	1	4	2	2	2	1	2	2	2	2	2	1	2	2	2	2	2	2	2	2	3	2	2	1	2	Wed	Mon	1	1	2	1	2	1	1	2	2	2	2		3	2	1	2	2	3
P767	2	2/2015	3	4	1	5	2	2	2	1	2	2	2	2	3	2	2	2	2	2	2	2	2	2	2	1	1	2	2	Tue	Mon	1	1	2	2	1	1	2	2	1	2	2		3	2	1	2	3	3
Q785	2	2/2015	1	4	1	5	2	2	2	1	2	2	2	2	4	2	2	2	2	2	2	2	2	2	7	3	2	2	1	WED	THU	2	1	2	1	2	1	1	2	1	2	2		1	1	2	2	4	2
R822	2	2/2015	1	4	1	5	2	2	1	2	2	2	2	1	2	1	2	2	2	2	2	2	2	2	3	2	2	1	2	Tue	Sun	2	1	1	1	1	2	1	2	1	2	2		1	1	2	2	4	4
R840	1	2/2015	2	4	1	2	1	2	2	1	2	2	2	2	2	1	2	2	2	2	2	2	2	2	3	2	2	1	2	Fri	Wed	2	1	1	1	1	2	1	2	1	2	2		2	2	1	2	2	3
R847	1	2/2015	3	4	1	5	2	2	2	1	2	2	2	2	3	2	2	2	2	2	2	2	1	2	5	3	2	2	1	Mon	Thurs	2	1	2	2	2	1	1	2	2	1	2		2	2	1	2	3	3
S859	1	2/2015	1	4	1	5	2	2	2	1	2	2	2	2	3	2	2	2	2	2	2	2	2	2	3	2	2	1	2	Mon	Sat	2	1	2	2	2	2	2	2	1	2	2		3	2	1	2	4	3
S881	2	2/2015	2	4	1	5	2	2	2	1	2	2	2	2	4	2	2	2	2	2	2	2	2	2	4	2	2	1	2	Thurs	Mon	2	1	2	2	2	2	2	2	2	1	2		3	2	1	2	4	3
B43	1	2/2015	1	4	1	5	2	2	2	1	2	2	2	2	3	2	2	2	2	2	2	2	2	2	3	2	2	1	2	Tue	Sun	2	1	1	2	2	2	1	2	2	2	2		3	2	1	2	4	3
B74	2	2/2015	2	4	1	5	2	2	2	1	2	2	2	2	2	1	2	2	2	2	2	2	2	2	3	2	2	1	2	Thurs	Tue	2	1	2	2	2	1	1	2	2	2	2		2	2	1	2	2	3
C100	1	2/2015	1	4	1	5	2	2	2	1	2	2	2	2	4	2	2	1	2	2	2	2	2	2	6	3	2	2	1	Tue	Thurs	2	1	2	1	2	2	2	2	1	2	2		2	2	1	2	4	3
C108	1	2/2015	1	4	1	4	2	2	1	2	2	2	2	1	2	1	2	2	2	2	2	2	1	2	3	2	2	1	2	Wed	Mon	2	1	2	1	2	2	1	2	2	2	2		1	1	2	2	2	3
F215	1	2/2015	1	4	1	2	1	2	2	1	2	2	2	2	2	1	2	2	2	2	2	2	2	2	3	2	2	1	2	Tues	Sun	2	1	2	2	2	2	1	2	2	2	2		1	1	2	2	2	3
F230	1	2/2015	2	4	1	5	2	2	2	1	2	2	2	2	3	2	2	2	2	2	2	2	2	2	5	3	2	2	1	Thurs	Sun	1	1	2	2	2	2	1	1	1	2	2		1	1	2	2	4	2
F234	1	2/2015	2	4	1	5	2	2	2	1	2	2	2	2	2	1	2	2	2	2	2	2	2	2	6	3	2	2	1	Thurs	Sat	2	1	2	2	1	2	1	2	2	1	2		1	1	2	2	3	2
G280	2	2/2015	1	4	1	5	2	2	2	1	2	2	2	2	3	2	2	2	2	2	2	2	2	2	2	1	1	2	2	Wed	Tue	2	1	2	2	1	2	1	2	2	2	2		1	1	2	2	3	2
I417	2	2/2015	3	4	1	5	2	2	2	1	2	2	2	2	4	2	2	2	2	2	2	2	1	1	4	2	2	1	2	Mon	Fri	1	1	2	2	2	2	1	2	1	2	2		2	2	1	2	4	3
K536	1	2/2015	3	4	1	4	2	2	2	1	2	2	2	2	3	2	2	2	2	2	2	2	1	2	3	2	2	1	2	Mon	Sat	1	1	2	2	2	2	1	1	2	2	2		2	2	1	2	4	3
L586	2	2/2015	3	4	1	5	2	2	2	1	2	2	2	2	3	2	2	2	2	2	2	2	2	2	7	3	2	2	1	MON	TUE	1	1	2	1	1	1	1	2	1	1	2		1	1	2	2	3	2
O700	2	2/2015	3	4	1	5	2	2	2	1	2	2	2	2	3	2	2	2	2	2	2	2	2	2	2	1	1	2	2	Mon	Sun	1	1	2	2	2	2	1	2	1	2	2		1	1	2	2	3	2
P743	1	2/2015	3	4	1	2	1	2	2	1	2	2	2	2	1	1	2	2	2	2	2	2	2	2	2	1	1	2	2	Mon	Sun	1	1	1	1	1	2	1	1	1	1	2		3	2	1	2	2	3
P764	2	2/2015	3	4	1	4	2	1	2	2	2	2	2	0	4	2	2	2	2	2	2	2	2	2	6	3	2	2	1	Tue	Thurs	2	1	2	2	1	1	2	2	1	2	2		3	2	1	2	3	3
P770	1	2/2015	3	4	1	2	1	2	2	1	2	2	2	2	2	1	2	2	2	2	2	2	2	2	5	3	2	2	1	Wed	Sat	1	1	1	1	1	1	1	1	1	2	2		2	2	1	2	2	3
R827	2	2/2015	2	4	1	4	2	2	2	1	2	2	2	2	3	2	2	2	1	1	1	2	1	2	4	2	2	1	2	Thurs	Mon	2	1	2	1	2	1	1	2	2	2	2		1	1	2	2	3	4
R832	2	2/2015	2	4	1	4	2	2	2	1	2	2	2	2	3	2	2	2	2	2	2	2	1	2	3	2	2	1	2	Fri	Wed	1	1	2	2	2	2	1	2	1	1	2		2	2	1	2	3	3
S851	1	2/2015	1	4	1	5	2	2	2	1	2	2	2	2	2	1	2	2	2	2	2	2	2	2	6	3	2	2	1	Mon	Wed	2	1	2	1	2	2	2	1	1	2	2		1	1	2	2	3	3
A22	1	2/2015	3	4	1	4	2	2	2	1	2	2	2	2	2	1	2	2	2	2	2	2	2	2	5	3	2	2	1	Mon	Thurs	1	1	1	1	1	1	2	1	1	2	2		2	2	1	2	4	2
A24	2	2/2015	3	4	1	5	2	2	2	1	2	2	2	2	4	2	2	2	2	2	2	2	2	2	2	1	1	2	2	Mon	Sun	1	1	2	2	2	2	1	1	1	2	2		1	1	2	2	4	2
A40	2	2/2015	3	4	1	2	1	2	2	1	2	2	2	2	2	1	2	2	2	2	2	2	1	2	7	3	2	2	1	Wed	Thurs	2	1	2	2	2	1	2	2	2	1	2		2	2	1	2	2	2
C118	2	2/2015	2	4	1	5	2	2	2	1	2	2	2	2	2	1	2	2	2	2	2	2	2	2	2	1	1	2	2	Fri	Thurs	1	1	1	1	2	2	1	2	1	2	2		1	1	2	2	3	4
C119	1	2/2015	2	4	1	5	2	2	2	1	2	2	2	2	4	2	2	2	2	2	2	2	2	2	3	2	2	1	2	Fri	Wed	2	2	2	1	2	2	1	2	2	2	2		1	1	2	2	3	3
C129	2	2/2015	3	4	1	5	2	2	2	1	2	2	2	2	3	2	2	2	2	2	2	2	1	1	2	1	1	2	2	Wed	Tue	2	1	1	2	2	2	2	2	1	2	2		1	1	2	2	3	2
D146	1	2/2015	2	4	1	5	2	2	2	1	2	2	2	2	2	1	2	2	2	2	2	2	1	2	2	1	1	2	2	Fri	Wed	1	1	2	2	2	2	1	2	2	2	2		1	1	2	2	3	3
G285	1	2/2015	2	4	1	5	2	2	2	1	2	2	2	2	2	1	2	2	2	2	2	2	2	2	2	1	1	2	2	Thurs	Wed	1	1	2	2	2	2	2	2	1	2	2		1	1	2	2	4	3
G303	2	2/2015	3	4	1	5	2	2	2	1	2	2	2	2	4	2	2	2	2	2	2	2	1	1	3	2	2	1	2	Tue	Sun	1	1	1	1	1	1	1	2	1	1	2		3	2	1	2	1	3
H330	1	2/2015	1	4	1	2	1	2	2	1	2	2	2	2	2	1	2	2	2	2	2	2	2	2	6	3	2	2	1	Mon	Wed	2	1	2	2	2	2	2	2	2	1	2		2	2	1	2	3	4
H331	1	2/2015	1	4	1	2	1	2	2	1	2	2	2	2	2	1	2	2	2	2	2	2	2	2	2	1	1	2	2	Mon	Sun	1	1	2	2	2	2	1	2	1	2	2		2	2	1	2	3	4
H332	1	2/2015	1	4	1	2	1	2	2	2	2	2	1	5	3	2	2	2	2	1	2	2	2	2	2	1	1	2	2	Mon	Sun	2	1	2	1	2	2	1	2	2	2	2		2	2	1	2	3	2
I373	1	2/2015	1	4	1	5	2	2	2	1	2	2	2	2	4	2	2	2	2	2	2	2	2	2	3	2	2	1	2	Mon	Sat	1	1	2	2	1	1	1	2	1	2	2		2	2	1	2	4	4
I383	1	2/2015	1	4	1	2	1	2	2	1	2	2	2	2	2	1	2	2	2	2	2	2	2	2	2	1	1	2	2	Wed	Tue	1	1	2	2	2	2	1	2	2	2	2		2	2	1	2	2	3
I405	1	2/2015	2	4	1	2	1	2	2	1	2	2	2	2	2	1	2	1	2	2	2	2	1	2	4	2	2	1	2	Fri	Tue	2	1	2	2	2	2	1	2	2	2	2		1	1	2	2	4	4
J437	1	2/2015	1	4	1	4	2	2	2	1	2	2	2	2	2	1	2	2	2	2	2	2	1	1	2	1	1	2	2	Tue	Mon	1	1	2	1	1	2	1	2	2	1	2		1	1	2	2	4	3
J460	2	2/2015	3	4	1	5	2	2	2	1	2	2	2	2	4	2	2	2	2	2	2	2	2	2	4	2	2	1	2	Mon	Fri	1	1	1	1	1	2	1	2	2	2	2	Sleep	2	2	1	2	3	2
K491	2	2/2015	1	4	1	3	2	2	2	1	2	2	2	2	2	1	2	1	2	2	2	2	2	2	2	1	1	2	2	Tues	Mon	1	1	2	2	2	2	1	2	2	2	2		2	2	1	2	1	4
L601	1	2/2015	3	4	1	4	2	2	2	1	2	2	2	2	2	1	2	2	2	2	2	2	2	2	6	3	2	2	1	MON	WED	1	1	2	1	1	2	1	1	2	1	2		2	2	1	2	2	3
N650	1	2/2015	1	4	1	4	2	2	2	1	2	2	2	2	2	1	2	2	2	2	2	2	1	2	4	2	2	1	2	Wed	Sun	1	1	2	1	1	2	1	1	2	1	2		3	2	1	2	4	3
N668	1	2/2015	3	4	1	5	2	2	2	1	2	2	2	2	3	2	2	2	2	2	2	2	1	2	2	1	1	2	2	Tue	Mon	2	1	2	2	2	2	1	2	2	2	2		2	2	1	2	2	3
O680	2	2/2015	1	4	1	4	2	2	2	1	2	2	2	2	3	2	2	2	2	2	2	2	2	2	2	1	1	2	2	Mon	Sun	1	1	2	1	1	2	2	2	1	2	2		1	1	2	2	3	2
O681	2	2/2015	1	4	1	5	2	2	2	1	2	2	2	2	3	2	2	2	2	2	2	2	2	2	3	2	2	1	2	Mon	Sat	1	1	2	1	1	2	1	2	2	2	2		1	1	2	2	2	3
O683	1	2/2015	1	4	1	4	2	2	2	1	2	2	2	2	3	2	2	2	2	2	2	2	2	2	2	1	1	2	2	Tue	Mon	1	1	2	1	1	2	1	2	2	2	2		1	1	2	2	3	3
O711	1	2/2015	3	4	1	5	2	2	1	2	2	2	2	1	2	1	2	2	2	2	2	2	2	2	3	2	2	1	2	Mon	Fri	1	1	2	1	2	2	1	2	1	2	2		1	1	2	2	3	3
P733	1	2/2015	2	4	1	5	2	2	2	2	1	2	2	3	3	2	2	2	2	2	2	2	1	1	5	3	2	2	1	Fri	Mon	2	1	2	1	2	2	1	2	2	2	2		3	2	1	2	3	3
P772	1	2/2015	3	4	1	4	2	2	2	1	2	2	2	2	2	1	2	2	2	2	2	2	1	2	6	3	2	2	1	Wed	Fri	1	1	2	1	1	2	2	2	1	2	2		2	2	1	2	3	3
Q812	1	2/2015	3	4	1	2	1	2	2	1	2	2	2	2	2	1	2	2	2	2	2	2	1	2	3	2	2	1	2	WED	MON	2	1	2	1	1	1	1	2	2	2	2		2	2	1	2	3	3
S860	1	2/2015	1	4	1	5	2	2	2	1	2	2	2	2	4	2	2	2	2	2	2	2	2	2	4	2	2	1	2	Mon	Fri	2	1	2	2	2	2	2	2	1	2	2		2	2	1	2	3	3
S906	1	2/2015	3	4	1	5	2	2	2	1	2	2	2	2	4	2	2	2	2	2	2	2	1	1	4	2	2	1	2	Mon	Fri	2	1	2	2	2	2	2	2	2	1	2		2	2	1	2	3	3
A28	2	2/2015	3	4	1	5	2	2	2	1	2	2	2	2	3	2	2	2	2	2	2	2	2	2	1	1	1	2	2	Mon	Mon	2	1	2	2	2	2	1	1	2	2	2		1	1	2	2	3	3
D151	2	2/2015	3	4	1	2	1	2	2	1	2	2	2	2	2	1	2	2	2	2	2	2	2	2	6	3	2	2	1	Mon	Tue	2	1	2	1	1	1	1	2	2	2	2		3	2	1	2	1	3
E171	2	2/2015	1	4	1	2	1	2	2	1	2	2	2	2	3	2	2	2	2	2	2	2	1	2	2	1	1	2	2	Mon	Sun	1	1	2	1	1	2	1	2	1	1	2		2	2	1	2	3	3
E186	2	2/2015	2	4	1	5	2	2	2	1	2	2	2	2	4	2	2	2	2	2	2	2	2	2	2	1	1	2	2	Thurs	Wed	1	1	2	2	1	2	1	2	1	2	2		1	1	2	2	2	3
F212	1	2/2015	1	4	1	5	2	2	2	1	2	2	2	2	3	2	2	2	2	2	2	2	2	2	2	1	1	2	2	Tues	Mon	1	2	2	2	2	2	1	2	2	2	2		1	1	2	2	2	2
F240	1	2/2015	2	4	1	5	2	2	2	1	2	2	2	2	3	2	2	2	2	2	1	2	2	2	2	1	1	2	2	Fri	Thurs	1	1	2	1	2	2	2	2	1	2	2		1	1	2	2	3	3
F255	1	2/2015	3	4	1	4	2	2	2	1	2	2	2	2	2	1	2	2	2	2	2	2	1	1	3	2	2	1	2	Wed	Mon	1	1	2	2	2	2	2	2	1	2	2		2	2	1	2	3	3
G268	2	2/2015	1	4	1	5	2	2	2	1	2	2	2	2	2	1	2	2	2	2	2	2	2	2	5	3	2	2	1	Tue	Fri	2	1	2	1	1	1	1	2	1	2	2		2	2	1	2	3	3
G289	2	2/2015	3	4	1	5	2	2	2	1	2	2	2	2	3	2	2	2	2	2	2	2	2	2	5	3	2	2	1	Mon	Thurs	2	1	2	1	2	1	1	2	2	2	2		3	2	1	2	3	3
H346	1	2/2015	2	4	1	2	1	2	2	1	2	2	2	2	2	1	2	2	2	2	2	2	2	2	1	1	1	2	2	Thurs	Thurs	1	1	1	2	2	2	1	2	1	2	2		2	2	1	2	4	4
J429	1	2/2015	1	4	1	1	1	2	2	1	2	2	2	2	2	1	2	2	2	2	2	2	2	2	4	2	2	1	2	Mon	Fri	2	1	2	1	1	2	1	2	1	2	2		2	2	1	2	3	3
K533	2	2/2015	3	4	1	4	2	2	2	1	2	2	2	2	2	1	2	2	2	2	2	2	2	2	4	2	2	1	2	Mon	Fri	1	1	1	2	1	1	2	2	1	2	2		2	2	1	2	4	4
M612	1	2/2015	1	4	1	5	2	2	2	1	2	2	2	2	2	1	2	2	2	2	2	2	2	2	2	1	1	2	2	Wed	Mon	1	1	2	2	2	2	1	2	1	1	2		2	2	1	2	4	2
M630	1	2/2015	3	4	1	5	2	2	2	1	2	2	2	2	3	2	2	2	2	2	2	2	2	2	2	1	1	2	2	Tues	Mon	1	1	2	2	1	2	1	2	2	1	2		3	2	1	2	2	3
M636	1	2/2015	3	4	1	5	2	2	2	1	2	2	2	2	3	2	2	2	2	2	2	2	1	1	2	1	1	2	2	Mon	Sun	1	1	2	2	2	2	1	2	1	2	2		3	2	1	2	4	3
N649	2	2/2015	1	4	1	4	2	2	2	1	2	2	2	2	2	1	2	2	2	2	2	2	1	2	4	2	2	1	2	Wed	Sun	1	1	2	1	1	2	1	2	2	2	2		2	2	1	2	2	3
P745	2	2/2015	3	4	1	4	2	2	2	1	2	2	2	2	2	1	2	2	2	2	2	2	1	2	6	3	2	2	1	Mon	Wed	2	1	2	2	2	1	1	2	1	2	2		2	2	1	2	3	2
Q787	1	2/2015	1	4	1	5	2	2	2	1	2	2	2	2	2	1	2	2	2	2	2	2	1	1	3	2	2	1	2	WED	MON	1	1	1	2	1	1	2	2	1	2	2		2	2	1	2	3	3
Q795	1	2/2015	2	4	1	5	2	2	2	1	2	2	2	2	3	2	2	2	2	2	1	2	2	2	2	1	1	2	2	THU	WED	1	1	2	2	2	2	1	2	1	2	2		2	2	1	2	4	3
S858	2	2/2015	1	4	1	5	2	2	2	1	2	2	2	2	3	2	2	2	2	2	1	2	2	2	3	2	2	1	2	Mon	Sat	2	1	2	2	2	2	2	2	1	2	2		3	2	1	2	3	3
S870	2	2/2015	1	4	1	5	2	2	2	1	2	2	2	2	4	2	2	2	2	2	2	2	2	2	3	2	2	1	2	Wed	Mon	2	1	2	2	2	2	2	2	2	2	2		2	2	1	2	3	3
S903	2	2/2015	3	4	1	5	2	2	2	1	2	2	2	2	4	2	2	1	2	2	2	2	1	2	2	1	1	2	2	Mon	Sun	1	1	2	2	2	2	2	2	2	2	2		3	2	1	2	4	4
S905	1	2/2015	3	4	1	5	2	2	2	1	2	2	2	2	3	2	2	2	2	2	2	2	1	1	5	3	2	2	1	Mon	Thurs	1	1	2	2	2	2	2	2	2	2	2		2	2	1	2	2	2
A1	1	2/2015	1	5	1	5	2	2	2	1	2	2	2	2	3	2	2	2	2	2	2	2	1	2	3	2	2	1	2	Mon	Sat	1	1	2	2	2	2	1	2	1	2	2		3	2	1	2	4	4
A15	2	2/2015	2	5	1	4	2	2	1	2	2	2	2	1	2	1	2	2	2	2	2	2	1	2	4	2	2	1	2	Thurs	Mon	1	1	2	1	1	2	1	2	2	2	2		1	1	2	2	3	3
A34	1	2/2015	3	5	1	4	2	2	2	1	2	2	2	2	3	2	2	2	2	2	2	2	1	2	7	3	2	2	1	Tue	Wed	1	1	2	2	2	1	1	2	1	1	2		3	2	1	2	3	3
A37	2	2/2015	3	5	1	5	2	2	2	1	2	2	2	2	3	2	2	2	2	2	2	2	2	2	3	2	2	1	2	Tue	Sun	2	1	2	2	1	2	1	2	1	2	2	Lozenges	2	2	1	2	3	3
C116	1	2/2015	2	5	1	5	2	2	2	2	2	1	2	4	4	2	2	2	2	2	2	2	1	1	1	1	1	2	2	Fri	Fri	2	1	2	2	1	2	1	2	2	2	2		1	1	2	2	2	3
D143	2	2/2015	1	5	1	5	2	2	2	1	2	2	2	2	3	2	2	2	2	2	2	2	2	2	2	1	1	2	2	Wed	Mon	1	1	2	2	2	2	1	2	2	1	2		2	2	1	2	4	3
D144	2	2/2015	1	5	1	4	2	2	2	1	2	2	2	2	2	1	2	2	2	2	2	2	3	3	2	1	1	2	2	Wed	Mon	2	1	2	2	2	2	1	2	1	2	2		2	2	1	2	3	3
D154	1	2/2015	3	5	1	5	2	2	2	1	2	2	2	2	2	1	2	1	2	2	2	2	1	2	1	1	1	2	2	Mon	Sun	2	1	2	2	2	2	1	2	1	2	2		2	2	1	2	2	3
F254	1	2/2015	3	5	1	5	2	2	2	1	2	2	2	2	3	2	2	2	2	2	2	2	2	2	7	3	2	2	1	Wed	Thurs	1	1	2	2	1	2	1	2	1	1	2		2	2	1	2	2	3
F257	1	2/2015	3	5	1	4	2	2	2	1	2	2	2	2	2	1	2	2	2	2	2	2	3	3	2	1	1	2	2	Mon	Sun	2	1	2	2	1	2	1	2	2	2	2		2	2	1	2	3	3
H350	1	2/2015	3	5	1	4	2	2	2	1	2	2	2	2	3	2	2	2	2	2	2	2	2	2	2	1	1	2	2	Mon	Sun	2	1	2	2	2	2	1	2	2	2	2		3	2	1	2	3	3
H363	1	2/2015	3	5	1	5	2	2	2	1	2	2	2	2	2	1	2	2	2	2	2	2	2	2	1	1	1	2	2	Tue	Tue	1	2	1	2	1	1	2	1	1	2	1		1	1	2	2	3	3
I377	1	2/2015	1	5	1	5	2	2	2	1	2	2	2	2	4	2	2	2	2	2	2	2	2	2	5	3	2	2	1	Tue	Fri	1	1	2	2	1	2	1	2	1	2	2		2	2	1	2	3	3
J467	1	2/2015	3	5	1	5	2	2	2	1	2	2	2	2	4	2	2	2	2	2	2	2	1	1	4	2	2	1	2	Tue	Sat	2	1	1	2	1	2	2	2	2	1	2		1	1	2	2	4	4
J477	1	2/2015	3	5	1	4	2	2	2	1	2	2	2	2	2	1	2	2	2	2	2	2	1	2	4	2	2	1	2	Mon	Fri	1	1	1	1	1	2	1	2	2	2	2		3	2	1	2	3	2
K503	1	2/2015	1	5	1	5	2	2	2	1	2	2	2	2	2	1	2	2	2	2	2	2	2	2	3	2	2	1	2	Wed	Mon	1	1	2	1	2	2	1	1	2	2	2		1	1	2	2	3	2
K515	1	2/2015	2	5	1	5	2	2	2	1	2	2	2	2	2	1	2	2	2	2	2	2	2	2	2	1	1	2	2	Thurs	Wed	1	1	2	2	1	2	1	1	1	2	2		2	2	1	2	3	3
K539	2	2/2015	3	5	1	4	2	2	2	1	2	2	2	2	2	1	2	2	2	1	2	2	2	2	7	3	2	2	1	Tues	Wed	1	1	2	1	2	2	1	2	1	2	2		1	1	2	2	3	3
N659	1	2/2015	2	5	1	4	2	2	2	1	2	2	2	2	3	2	2	2	2	2	1	2	1	2	2	1	1	2	2	Sat	Fri	1	1	1	1	1	2	1	2	2	2	2		2	2	1	2	3	2
O679	1	2/2015	1	5	1	2	1	2	2	1	2	2	2	2	3	2	2	2	2	2	2	2	2	2	3	2	2	1	2	Mon	Sat	1	1	2	1	1	2	1	2	2	2	2		2	2	1	2	3	3
O698	1	2/2015	2	5	1	5	2	2	2	1	2	2	2	2	2	1	2	2	2	2	2	2	2	2	6	3	2	2	1	Sat	Mon	2	1	2	2	2	1	2	1	1	2	2		1	1	2	2	3	3
P718	1	2/2015	1	5	1	2	1	2	1	2	2	2	2	1	3	2	2	2	2	2	2	2	2	2	5	3	2	2	1	Mon	Thurs	2	1	1	1	1	1	2	1	2	1	2		1	1	2	2	3	3
P741	2	2/2015	3	5	1	5	2	2	2	1	2	2	2	2	4	2	2	2	2	2	2	2	1	2	2	1	1	2	2	Mon	Sun	1	1	2	2	2	2	1	2	2	2	2		3	2	1	2	2	2
P742	2	2/2015	3	5	1	5	2	2	2	1	2	2	2	2	2	1	2	1	2	2	2	2	1	2	3	2	2	1	2	Mon	Sat	1	1	2	2	2	2	1	1	2	2	2		3	2	1	2	3	3
P762	2	2/2015	3	5	1	5	2	2	2	1	2	2	2	2	2	1	2	2	2	2	2	2	2	2	2	1	1	2	2	Tue	Mon	1	1	2	2	2	2	1	2	2	2	2		1	1	2	2	3	2
Q796	2	2/2015	2	5	1	5	2	2	2	1	2	2	2	2	2	1	2	2	2	1	2	2	2	2	3	2	2	1	2	THU	TUE	2	1	2	2	1	1	1	2	1	2	2		2	2	1	2	3	3
R818	2	2/2015	1	5	1	5	2	2	2	1	2	2	2	2	4	2	2	2	2	2	2	2	1	1	5	3	2	2	1	Mon	Thurs	2	1	2	1	1	1	1	2	1	1	2		1	1	2	2	3	3
B45	1	2/2015	1	5	1	5	2	2	1	2	2	2	2	1	2	1	2	2	2	2	2	2	3	3	4	2	2	1	2	Tue	Sat	2	1	2	2	2	1	1	2	2	2	2		1	1	2	2	2	2
C121	1	2/2015	3	5	1	5	2	2	2	1	2	2	2	2	2	1	2	2	2	2	2	2	1	2	2	1	1	2	2	Mon	Sun	2	1	2	1	2	2	1	2	1	2	2		1	1	2	2	3	4
D141	2	2/2015	1	5	1	4	2	2	2	1	2	2	2	2	2	1	2	2	1	2	1	2	2	2	1	1	1	2	2	Wed	Tue	1	1	2	2	2	2	1	2	1	2	2		2	2	1	2	2	3
E190	1	2/2015	2	5	1	4	2	2	2	1	2	2	2	2	2	1	2	2	2	2	2	2	1	1	2	1	1	2	2	Fri	Thurs	1	1	2	2	1	2	1	2	1	2	2		1	1	2	2	3	3
G305	2	2/2015	3	5	1	5	2	2	2	1	2	2	2	2	4	2	2	2	2	2	2	2	2	2	2	1	1	2	2	Tue	Mon	1	1	2	2	2	2	1	1	2	1	2		3	2	1	2	4	2
H344	1	2/2015	2	5	1	4	2	2	2	1	2	2	2	2	2	1	2	1	2	2	2	2	2	2	1	1	1	2	2	Thurs	Thurs	2	1	2	2	2	2	2	2	2	2	2		2	2	1	2	1	3
H351	2	2/2015	3	5	1	4	2	2	2	1	2	2	2	2	3	2	2	2	2	2	2	2	2	2	3	2	2	1	2	Mon	Sat	1	1	2	2	2	2	1	2	2	1	2		3	2	1	2	3	2
L595	1	2/2015	3	5	1	4	2	2	2	1	2	2	2	2	2	1	2	2	2	2	2	2	2	2	7	3	2	2	1	WED	THU	2	1	2	2	2	2	1	2	1	1	2		2	2	1	2	4	2
M638	1	2/2015	3	5	1	2	1	2	2	1	2	2	2	2	2	1	2	2	2	2	1	2	2	2	3	2	2	1	2	Mon	Sat	1	1	2	2	2	2	2	2	2	2	2		2	2	1	2	2	3
N647	2	2/2015	1	5	1	2	1	2	2	1	2	2	2	2	2	1	2	1	2	2	2	2	2	2	3	2	2	1	2	Wed	Mon	1	1	2	1	1	2	1	1	2	1	2		2	2	1	2	3	3
O684	1	2/2015	1	5	1	5	2	2	2	1	2	2	2	2	2	1	2	2	2	2	2	2	1	1	2	1	1	2	2	Tue	Mon	2	1	2	2	2	2	1	2	1	2	2		2	2	1	2	3	3
O691	2	2/2015	2	5	1	5	2	2	2	1	2	2	2	2	4	2	2	2	2	1	2	2	1	2	4	2	2	1	2	Thurs	Mon	2	1	2	2	2	2	1	2	1	2	2		2	2	1	2	3	3
O696	1	2/2015	2	5	1	5	2	2	2	1	2	2	2	2	3	2	2	2	2	2	2	2	1	2	6	3	2	2	1	Fri	Sun	2	1	2	2	1	1	1	2	2	1	2		1	1	2	2	3	2
O703	2	2/2015	3	5	1	5	2	2	2	2	2	1	2	4	3	2	2	2	2	1	2	2	2	2	3	2	2	1	2	Mon	Sat	2	1	2	1	1	2	1	2	1	2	2		1	1	2	2	3	3
Q799	1	2/2015	2	5	1	5	2	2	2	1	2	2	2	2	2	1	2	2	2	2	2	2	1	2	2	1	1	2	2	FRI	THU	2	1	2	2	2	2	2	2	2	2	2		2	2	1	2	3	2
Q803	2	2/2015	3	5	1	5	2	2	2	1	2	2	2	2	3	2	2	2	2	1	1	2	1	2	4	2	2	1	2	MON	FRI	1	1	2	1	2	1	1	1	2	1	2		2	2	1	2	3	3
S865	1	2/2015	1	5	1	5	2	2	2	1	2	2	2	2	4	2	2	2	2	2	2	2	2	2	3	2	2	1	2	Tue	Sun	1	1	2	2	2	2	2	2	1	2	2		3	2	1	2	3	2
S867	2	2/2015	1	5	1	5	2	2	2	1	2	2	2	2			2	2	2	2	2	2	2	2	2	1	1	2	2	Tue	Mon	2	1	2	2	2	2	2	2	1	2	2		2	2	1	2	2	4
S890	1	2/2015	2	5	1	5	2	2	2	1	2	2	2	2	2	1	2	2	2	1	2	2	1	2	2	1	1	2	2	Fri	Thurs	2	1	2	2	2	2	2	2	1	2	2		3	2	1	2	4	3
S896	2	2/2015	2	5	1	2	1	2	2	1	2	2	2	2	2	1	2	2	2	2	2	2	2	2	7	3	2	2	1	Fri	Sat	2	1	2	2	2	2	2	2	2	2	2		3	2	1	2	2	3
S911	1	2/2015	3	5	1	2	1	2	2	1	2	2	2	2	2	1	2	2	2	2	2	2	2	2	3	2	2	1	2	Tue	Sun	2	1	2	2	2	2	2	2	2	2	2		3	2	1	2	3	3
A21	2	2/2015	3	5	1	2	1	2	2	2	2	1	2	4	2	1	2	2	2	2	2	2	2	2	6	3	2	2	1	Mon	Wed	2	1	2	1	2	2	1	1	2	2	2		3	2	1	2	4	3
B66	2	2/2015	2	5	1	5	2	2	2	1	2	2	2	2	4	2	2	2	2	2	2	2	1	2	4	2	2	1	2	Thurs	Mon	2	1	2	1	2	2	1	2	1	2	2		2	2	1	2	3	3
C114	2	2/2015	2	5	1	4	2	2	1	2	2	2	2	1	4	2	2	2	2	2	2	2	2	2	3	2	2	1	2	Fri	Wed	2	1	2	2	1	1	1	2	2	1	2		1	1	2	2	3	3
D140	1	2/2015	1	5	1	5	2	2	2	1	2	2	2	2	4	2	2	2	2	2	2	2	2	2	1	1	1	2	2	Tue	Mon	2	1	2	2	2	2	1	2	2	2	2		1	1	2	2	3	3
E182	1	2/2015	2	5	1	2	1	2	2	1	2	2	2	2	2	1	2	2	2	2	2	2	1	2	2	1	1	2	2	Thurs	Wed	1	1	2	2	2	2	2	2	2	2	2		1	1	2	2	3	3
F242	1	2/2015	2	5	1	2	1	2	1	2	2	2	2	1	3	2	2	2	2	2	2	2	2	2	4	2	2	1	2	Fri	Tues	2	1	2	2	2	2	1	2	1	2	2		1	1	2	2	3	3
F260	1	2/2015	3	5	1	5	2	2	2	1	2	2	2	2	3	2	2	1	2	2	2	2	2	2	5	3	2	2	1	Mon	Thurs	1	1	2	2	2	2	1	2	1	2	2		2	2	1	2	3	2
G271	1	2/2015	1	5	1	5	2	2	2	1	2	2	2	2	2	1	2	2	2	2	2	2	2	2	3	2	2	1	2	Tue	Sun	1	1	1	2	2	2	1	2	2	2	2		3	2	1	2	2	2
H328	2	2/2015	1	5	1	5	2	2	2	1	2	2	2	2	2	1	2	2	2	2	2	2	3	2	2	1	1	2	2	Mon	Sun	1	1	2	1	1	2	1	2	2	2	2		3	2	1	2	3	3
H361	2	2/2015	3	5	1	4	2	2	2	1	2	2	2	2	2	1	2	2	2	2	2	2	2	2	1	1	1	2	2	Mon	Mon	1	1	2	1	1	1	2	1	1	2	2		3	2	1	2	2	3
I386	2	2/2015	1	5	1	5	2	2	2	1	2	2	2	2	4	2	2	2	2	2	2	2	2	2	6	3	2	2	1	Wed	Fri	1	1	2	2	2	2	1	2	1	2	2		2	2	1	2	4	3
I421	1	2/2015	3	5	1	5	2	2	2	1	2	2	2	2	2	1	2	2	2	2	2	2	1	2	4	2	2	1	2	Tue	Sat	1	1	2	1	1	2	2	1	1	2	2		3	2	1	2	4	3
J442	1	2/2015	1	5	1	2	1	2	2	1	2	2	2	2	2	1	2	2	2	1	1	2	2	2	2	1	1	2	2	Tue	Mon	1	1	2	1	1	2	1	2	1	2	2		3	2	1	2	3	3
J454	1	2/2015	2	5	1	2	1	2	2	1	2	2	2	2	3	2	2	2	2	2	2	2	2	2	4	2	2	1	2	Fri	Tue	1	1	1	1	1	1	1	2	1	2	2		3	2	1	2	3	3
J463	2	2/2015	3	5	1	5	2	2	2	1	2	2	2	2	4	2	2	2	2	2	2	2	2	2	2	1	1	2	2	Mon	Sun	1	1	2	2	1	2	1	1	2	2	2		3	2	1	2	3	3
K509	2	2/2015	2	5	1	4	2	2	2	1	2	2	2	2	2	1	2	2	2	2	1	2	2	2	3	2	2	1	2	Thurs	Tues	1	1	2	1	1	2	1	2	1	2	2		1	1	2	2	3	3
K510	2	2/2015	2	5	1	3	2	2	2	1	2	2	2	2	2	1	2	2	2	2	2	2	2	2	2	1	1	2	2	Thurs	Wed	2	1	2	2	2	2	1	2	2	2	2		3	2	1	2	3	4
K512	1	2/2015	2	5	1	5	2	2	2	1	2	2	2	2	3	2	2	2	2	2	1	2	1	2	4	2	2	1	2	Thurs	Mon	1	1	1	1	1	1	1	2	1	1	2		3	2	1	2	3	4
L560	2	2/2015	1	5	1	1	1	2	2	1	2	2	2	2	2	1	2	2	2	2	2	2	2	2	1	1	1	2	2	WED	WED	1	1	2	2	1	2	1	2	2	1	2		3	2	1	2	2	3
L575	2	2/2015	2	5	1	2	1	2	2	1	2	2	2	2	2	1	2	2	2	2	2	2	2	2	3	2	2	1	2	FRI	WED	1	1	2	1	1	2	1	1	2	2	2		2	2	1	2	4	3
M605	1	2/2015	1	5	1	2	1	2	2	1	2	2	2	2	3	2	2	2	2	2	2	2	2	2	6	3	2	2	1	Mon	Wed	1	1	2	2	1	2	1	2	1	1	2		3	2	1	2	3	3
M619	1	2/2015	2	5	1	2	1	2	2	1	2	2	2	2	2	1	2	2	2	2	1	2	2	2	4	2	2	1	2	Fri	Tue	1	1	2	1	1	2	1	1	1	1	2		3	2	1	2	3	3
M640	1	2/2015	3	5	1	5	2	2	2	1	2	2	2	2	3	2	2	2	2	2	2	2	2	2	2	1	1	2	2	Mon	Sun	2	1	2	2	2	2	1	2	1	2	2		2	2	1	2	3	3
N655	2	2/2015	2	5	1	5	2	2	2	1	2	2	2	2	2	1	2	2	2	2	2	2	2	2	2	1	1	2	2	Thurs	Wed	1	1	1	2	2	2	1	2	2	2	2		2	2	1	2	2	4
N656	1	2/2015	2	5	1	4	2	2	2	1	2	2	2	2	2	1	2	2	2	2	2	2	2	2	3	2	2	1	2	Thurs	Tue	1	1	2	2	2	2	1	2	2	2	2		3	2	1	2	3	3
N663	2	2/2015	3	5	1	5	2	2	2	1	2	2	2	2	1	1	2	2	2	2	2	2	1	2	3	2	2	1	2	Mon	Sat	1	1	2	1	1	2	1	2	1	2	2		2	2	1	2	2	3
P737	2	2/2015	2	5	1	4	2	2	2	1	2	2	2	2	2	1	2	2	2	2	2	2	2	2	1	1	1	2	2	Fri	Fri	1	1	2	2	2	2	2	2	2	2	2		2	2	1	2	2	3
Q792	1	2/2015	2	5	1	4	2	2	2	1	2	2	2	2	3	2	2	2	2	2	2	2	2	2	2	1	1	2	2	THU	WED	2	1	1	1	1	1	1	2	2	1	2		2	2	1	2	4	4
S874	1	2/2015	1	5	1	5	2	2	2	1	2	2	2	2	3	2	2	2	2	2	2	2	2	2	5	3	2	2	1	Wed	Sat	2	1	2	2	2	2	2	2	2	2	2		2	2	1	2	1	3
A7	2	2/2015	1	5	1	3	2	2	2	2	2	1	2	4	4	2	2	2	2	2	2	2	1	2	3	2	2	1	2	Wed	Mon	2	1	2	2	2	2	1	2	2	1	2		2	2	1	2	4	2
A36	2	2/2015	3	5	1	5	2	2	2	2	2	1	2	4	3	2	2	2	2	2	2	2	1	2	4	2	2	1	2	Tue	Sat	2	1	2	2	2	2	1	2	1	2	2	Vitamin C, bird's nest	1	1	2	2	2	3
B67	1	2/2015	2	5	1	5	2	2	2	1	2	2	2	2	4	2	2	2	2	2	2	2	1	1	4	2	2	1	2	Thurs	Mon	2	1	2	1	2	2	1	2	2	2	2		3	2	1	2	3	3
E188	1	2/2015	2	5	1	5	2	2	2	1	2	2	2	2	4	2	2	2	2	2	2	2	2	2	2	1	1	2	2	Fri	Thurs	2	1	2	2	2	2	2	2	1	2	2		2	2	1	2	3	4
E197	1	2/2015	3	5	1	4	2	2	2	1	2	2	2	2	2	1	2	1	1	2	2	2	2	2	2	1	1	2	2	Wed	Tue	2	1	2	1	1	2	1	2	1	1	2		1	1	2	2	3	3
F259	1	2/2015	3	5	1	5	2	2	2	1	2	2	2	2	3	2	2	2	2	2	2	2	1	2	2	1	1	2	2	Mon	Sun	1	1	2	2	2	2	1	1	1	2	2		1	1	2	2	3	2
G278	1	2/2015	1	5	1	4	2	2	2	1	2	2	2	2	2	1	2	2	2	2	2	2	2	2	3	2	2	1	2	Wed	Mon	1	1	2	2	2	2	1	1	1	2	2		3	2	1	2	3	3
G299	1	2/2015	3	5	1	5	2	2	2	1	2	2	2	2	3	2	2	2	2	2	2	2	2	2	4	2	2	1	2	Mon	Fri	1	1	2	1	1	2	1	2	2	1	2		3	2	1	2	1	4
G311	2	2/2015	3	5	1	2	1	2	2	1	2	2	2	2	3	2	2	2	2	2	2	2	2	2	7	3	2	2	1	Mon	Tue	1	1	2	1	1	2	1	2	2	2	2		1	1	2	2	3	3
H349	2	2/2015	3	5	1	4	2	2	2	1	2	2	2	2	3	2	2	1	2	2	2	2	2	2	1	1	1	2	2	Mon	Mon	1	1	1	1	1	1	1	2	1	2	2		3	2	1	2	3	3
I374	2	2/2015	1	5	1	5	2	2	2	1	2	2	2	2	4	2	2	2	2	2	2	2	3	2	2	1	1	2	2	Mon	Sun	2	1	2	2	2	2	1	2	1	2	2		3	2	1	2	1	3
I403	2	2/2015	2	5	1	5	2	2	2	1	2	2	2	2	2	1	2	2	2	2	2	2	1	2	2	1	1	2	2	Fri	Thurs	1	1	2	1	2	2	1	2	2	2	2		2	2	1	2	3	4
K489	1	2/2015	1	5	1	4	2	2	2	1	2	2	2	2	3	2	2	2	2	2	2	2	1	1	6	3	2	2	1	Tues	Wed	1	1	2	2	1	1	1	1	1	2	2		1	1	2	2	4	3
P716	1	2/2015	1	5	1	2	1	2	2	1	2	2	2	2	2	1	2	2	2	2	2	2	2	2	4	2	2	1	2	Mon	Fri	2	1	2	1	2	2	1	2	2	2	2		3	2	1	2	2	4
Q810	1	2/2015	3	5	1	5	2	2	2	1	2	2	2	2	2	1	2	2	2	2	2	2	1	1	2	1	1	2	2	TUE	MON	2	1	2	1	2	2	1	2	2	1	2		2	2	1	2	3	3
S852	2	2/2015	1	5	1	2	1	2	2	1	2	2	2	2	2	1	2	2	2	2	2	2	2	2	2	1	1	2	2	Mon	Sun	2	1	2	2	2	2	2	2	1	2	2		3	2	1	2	4	2
S878	2	2/2015	2	5	1	4	2	2	2	1	2	2	2	2	2	1	2	2	2	2	2	2	2	2	2	1	1	2	2	Thurs	Wed	2	1	2	1	1	2	1	2	2	1	2		3	2	1	2	4	4
A29	2	2/2015	3	5	1	2	1	2	2	1	2	2	2	2	2	1	2	2	2	2	2	2	1	2	4	2	2	1	2	Tue	Sat	2	1	2	1	1	2	1	2	2	2	2		3	2	1	2	3	2
D145	2	2/2015	2	5	1	4	2	2	2	1	2	2	2	2	4	2	2	2	2	2	2	2	1	1	7	3	2	2	1	Fri	Fri	1	1	2	2	2	2	2	2	2	2	2		1	1	2	2	3	3
E183	2	2/2015	2	5	1	4	2	2	1	2	2	2	2	1	2	1	2	2	2	2	2	2	1	2	6	3	2	2	1	Thurs	Sat	2	1	2	2	2	2	2	2	1	2	2		1	1	2	2	4	3
F206	2	2/2015	1	5	1	4	2	2	2	1	2	2	2	2	3	2	2	2	2	2	2	2	1	2	7	3	2	2	1	Mon	Mon	1	1	2	2	2	2	2	2	2	1	2		1	1	2	2	2	3
F244	2	2/2015	3	5	1	4	2	2	2	1	2	2	2	2	2	1	2	2	2	2	2	2	2	2	2	1	1	2	2	Mon	Sun	2	1	2	2	2	2	1	2	1	2	2		3	2	1	2	3	3
F245	2	2/2015	3	5	1	2	1	2	2	1	2	2	2	2	3	2	2	2	2	2	2	2	2	2	4	2	2	1	2	Mon	Fri	2	1	2	2	2	1	1	2	1	2	2		3	2	1	2	3	3
G265	1	2/2015	1	5	1	5	2	1	2	2	2	2	2	0	3	2	2	2	2	2	2	2	2	2	3	2	2	1	2	Mon	Sat	2	1	2	1	2	1	1	2	1	2	2		1	1	2	2	3	3
G296	1	2/2015	3	5	1	5	2	2	2	1	2	2	2	2	3	2	2	2	2	2	2	2	1	1	3	2	2	1	2	Mon	Sat	1	1	2	2	1	1	1	2	1	2	2		2	2	1	2	3	3
H318	1	2/2015	1	5	1	2	1	2	2	1	2	2	2	2	2	1	2	2	2	2	2	2	2	2	2	1	1	2	2	Mon	Sun	2	1	2	2	2	2	1	2	1	2	2		3	2	1	2	3	3
H338	1	2/2015	1	5	1	5	2	2	2	1	2	2	2	2	2	1	2	2	2	2	2	2	2	2	2	1	1	2	2	Tue	Mon	2	1	2	2	2	2	1	2	2	2	2		2	2	1	2	2	3
I390	1	2/2015	1	5	1	5	2	2	2	1	2	2	2	2	4	2	2	2	2	2	2	2	1	2	4	2	2	1	2	Wed	Sun	2	1	2	2	2	1	1	2	2	2	2		1	1	2	2	3	4
I406	1	2/2015	2	5	1	5	2	2	2	1	2	2	2	2	2	1	2	2	2	2	2	2	2	2	1	1	1	2	2	Fri	Fri	2	1	2	1	1	2	1	1	2	2	2		3	2	1	2	3	4
I410	1	2/2015	3	5	1	5	2	2	2	1	2	2	2	2	4	2	2	2	2	2	1	2	1	2	2	1	1	2	2	Mon	Sun	1	1	2	2	2	2	1	1	1	2	2		2	2	1	2	4	2
J433	2	2/2015	1	5	1	2	1	2	2	1	2	2	2	2	2	1	2	2	2	2	2	2	2	2	3	2	2	1	2	Mon	Sat	1	1	2	1	1	1	1	2	2	2	2		3	2	1	2	2	4
K522	1	2/2015	2	5	1	5	2	2	2	1	2	2	2	2	3	2	2	2	2	2	1	2	2	2	2	1	1	2	2	Fri	Thu	1	1	2	1	1	2	1	2	1	2	2		1	1	2	2	2	3
K527	1	2/2015	2	5	1	3	2	2	2	1	2	2	2	2	3	2	2	2	2	2	2	2	3	3	2	1	1	2	2	Fri	Thu	1	1	2	1	1	2	1	2	1	2	2		1	1	2	2	3	2
L583	1	2/2015	3	5	1	5	2	2	2	1	2	2	2	2	4	2	2	2	2	2	1	2	2	2	2	1	1	2	2	MON	SUN	2	1	2	2	2	2	1	2	2	2	2		3	2	1	2	2	3
M622	2	2/2015	2	5	1	4	2	2	2	1	2	2	2	2	2	1	2	2	2	2	2	2	2	2	2	1	1	2	2	Fri	Thurs	2	1	2	1	1	2	1	2	2	2	2		1	1	2	2	1	4
M632	1	2/2015	3	5	1	5	2	2	2	1	2	2	2	2	2	1	2	2	2	2	2	2	2	2	2	1	1	2	2	Tues	Mon	2	1	2	2	2	2	1	1	2	1	2		3	2	1	2	4	3
N671	2	2/2015	3	5	1	5	2	2	2	1	2	2	2	2	2	1	2	2	2	2	2	2	2	2	3	2	2	1	2	Tue	Sun	1	1	2	2	2	2	1	2	1	2	2		2	2	1	2	3	2
O701	2	2/2015	2	5	1	2	1	2	2	1	2	2	2	2	2	1	2	2	1	2	1	2	2	2	4	2	2	1	2	Sat	Wed	2	1	2	2	2	2	2	2	1	2	2		1	1	2	2	3	2
P727	1	2/2015	1	5	1	1	1	2	2	1	2	2	2	2	2	1	2	2	1	2	1	2	2	2	2	1	1	2	2	Wed	Tue	2	1	2	1	1	2	1	2	2	2	2		3	2	1	2	2	3
Q777	1	2/2015	1	5	1	4	2	2	2	1	2	2	2	2	3	2	2	2	2	2	2	2	1	2	3	2	2	1	2	TUE	SUN	2	1	2	1	1	2	2	2	2	2	2		2	2	1	2	3	4
Q789	1	2/2015	1	5	1	2	1	2	2	1	2	2	2	2	4	2	2	2	2	2	2	2	1	3	3	2	2	1	2	WED	MON	2	1	2	1	1	2	1	1	2	2	2		2	2	1	2	3	3
Q790	2	2/2015	1	5	1	5	2	2	2	1	2	2	2	2	2	1	2	2	2	2	2	2	2	2	2	1	1	2	2	WED	TUE	1	1	2	2	2	2	2	2	2	2	2		2	2	1	2	3	1
Q801	1	2/2015	2	5	1	5	2	2	2	1	2	2	2	2	3	2	2	2	2	2	2	2	1	2	3	2	2	1	2	FRI	WED	2	1	2	1	2	2	1	2	2	2	2		2	2	1	2	3	3
S895	2	2/2015	2	5	1	4	2	2	2	1	2	2	2	2	4	2	2	2	2	2	2	2	1	2	3	2	2	1	2	Fri	Wed	1	1	2	2	2	2	2	2	2	2	2		3	2	1	2	3	3
C110	1	2/2015	2	6	1	5	2	2	2	1	2	2	2	2	4	2	2	2	2	2	2	2	2	2	3	2	2	1	2	Thurs	Tue	2	1	2	1	2	1	1	1	1	2	2		1	1	2	2	4	3
C111	2	2/2015	2	6	1	5	2	2	1	2	2	2	2	1	4	2	2	2	2	2	2	2	1	2	4	2	2	1	2	Thurs	Mon	2	1	2	1	1	2	1	1	1	2	2		2	2	1	2	4	2
C133	1	2/2015	3	6	1	5	2	2	2	2	2	1	2	4	4	2	2	2	2	2	2	2	1	2	5	3	2	2	1	Mon	Thurs	2	1	2	1	1	1	1	2	1	2	2		1	1	2	2	4	3
C135	1	2/2015	3	6	1	5	2	2	2	1	2	2	2	2	4	2	2	2	2	2	2	2	1	2	5	3	2	2	1	Mon	Thurs	2	1	2	2	2	2	1	2	1	1	2		1	1	2	2	3	2
E191	2	2/2015	2	6	1	5	2	2	2	1	2	2	2	2	2	1	2	2	2	2	2	2	2	2	7	3	2	2	1	Fri	Sat	1	1	2	2	2	2	2	2	1	1	2		2	2	1	2	3	4
E199	2	2/2015	3	6	1	5	2	2	2	1	2	2	2	2	4	2	2	2	2	2	2	2	1	2	7	3	2	2	1	Mon	Tue	2	1	2	1	2	1	1	2	1	2	2		1	1	2	2	2	3
G287	1	2/2015	2	6	1	2	1	2	2	1	2	2	2	2	1	1	2	2	2	1	1	2	2	2	2	1	1	2	2	Thurs	Wed	1	1	2	1	1	1	1	2	1	2	2		2	2	1	2	3	3
G291	1	2/2015	3	6	1	4	2	2	2	1	2	2	2	2	3	2	2	1	2	2	2	2	2	2	3	2	2	1	2	Mon	Sat	2	1	2	1	2	2	1	1	1	1	2		2	2	1	2	3	3
K519	2	2/2015	2	6	1	5	2	2	2	1	2	2	2	2	3	2	2	2	2	2	2	2	2	2	3	2	2	1	2	Fri	Wed	1	1	2	2	2	2	1	1	1	2	2		3	2	1	2	4	3
L557	2	2/2015	1	6	1	1	1	2	2	1	2	2	2	2	2	1	2	2	2	2	2	2	2	2	3	2	2	1	2	TUE	SUN	2	1	2	1	1	1	2	2	1	1	2		2	2	1	2	2	3
L579	2	2/2015	3	6	1	5	2	2	2	1	2	2	2	2	3	2	2	2	2	2	2	2	2	2	3	2	2	1	2	MON	SAT	1	1	2	1	2	2	1	2	2	1	2		2	2	1	2	4	3
M618	2	2/2015	2	6	1	5	2	2	1	2	2	2	2	1	3	2	2	2	2	2	1	2	2	2	2	1	1	2	2	Thu	Tue	2	1	2	1	2	2	1	2	2	2	2		2	2	1	2	3	3
M635	2	2/2015	3	6	1	3	2	2	2	1	2	2	2	2	2	1	2	2	2	2	2	2	2	2	3	2	2	1	2	Mon	Sat	1	1	2	2	2	2	1	2	1	2	2		2	2	1	2	2	3
M637	2	2/2015	3	6	1	4	2	2	2	2	2	1	2	4	3	2	2	2	2	2	2	2	1	2	5	3	2	2	1	Mon	Thurs	2	1	2	1	1	1	1	2	1	2	2		1	1	2	2	3	4
N645	2	2/2015	1	6	1	2	1	2	2	1	2	2	2	2	2	1	2	2	2	2	2	2	2	2	6	3	2	2	1	Tue	Thurs	1	1	1	1	1	2	1	1	2	2	2		2	2	1	2	3	4
N651	1	2/2015	1	6	1	2	1	2	2	1	2	2	2	2	1	1	2	2	2	2	2	2	2	2	4	2	2	1	2	Wed	Sun	2	1	2	1	2	2	1	2	1	2	2		1	1	2	2	4	3
P720	1	2/2015	1	6	1	2	1	2	2	2	2	1	2	4	2	1	2	2	2	2	2	2	1	2	2	1	1	2	2	Tue	Mon	2	1	2	1	2	2	1	2	2	2	2		3	2	1	2	3	3
P723	1	2/2015	1	6	1	2	1	2	1	2	2	2	2	1	2	1	2	2	2	2	2	2	1	1	2	1	1	2	2	Wed	Tue	2	1	2	2	2	2	2	1	2	1	2		3	2	1	2	3	3
P725	1	2/2015	1	6	1	2	1	2	2	1	2	2	2	2	2	1	2	2	2	2	2	2	2	2	3	2	2	1	2	Wed	Mon	1	1	1	2	1	1	2	2	2	2	2		3	2	1	2	3	4
Q808	2	2/2015	3	6	1	5	2	2	2	1	2	2	2	2	4	2	2	2	2	2	2	2	2	2	3	2	2	1	2	TUE	SUN	2	1	2	2	2	2	1	2	1	2	2		2	2	1	2	4	3
S872	2	2/2015	1	6	1	5	2	2	2	1	2	2	2	2	3	2	2	2	2	2	2	2	1	2	4	2	2	1	2	Wed	Sun	2	1	2	2	2	2	2	2	1	2	2		3	2	1	2	3	2
S875	2	2/2015	1	6	1	5	2	2	2	1	2	2	2	2	2	1	2	2	2	2	2	2	2	2	2	1	1	2	2	Wed	Tue	2	1	2	2	2	2	2	2	1	2	2		3	2	1	2	2	3
A26	1	2/2015	3	6	1	2	1	2	1	2	2	2	2	1	2	1	2	2	2	2	2	2	1	2	6	3	2	2	1	Mon	Wed	2	1	2	2	2	1	1	1	2	1	2		1	1	2	2	4	3
B54	1	2/2015	1	6	1	5	2	2	2	1	2	2	2	2	2	1	2	2	2	2	2	2	2	2	5	3	2	2	1	Wed	Sat	2	1	2	1	2	2	1	1	1	2	2		2	2	1	2	4	2
C103	2	2/2015	1	6	1	5	2	2	2	1	2	2	2	2	4	2	2	2	2	2	2	2	1	2	3	2	2	1	2	Wed	Mon	2	1	2	1	1	2	2	1	1	2	2		1	1	2	2	3	3
D153	1	2/2015	3	6	1	2	1	2	2	1	2	2	2	2	3	2	2	2	2	2	2	2	2	2	1	1	1	2	2	Mon	Sun	2	1	1	1	1	1	2	2	1	1	2		2	2	1	2	3	2
G266	1	2/2015	1	6	1	2	1	2	1	2	2	2	2	1	2	1	2	2	2	2	2	2	2	2	4	2	2	1	2	Mon	Fri	2	1	2	2	2	1	1	2	2	1	1		2	2	1	2	2	3
H354	1	2/2015	3	6	1	5	2	2	2	1	2	2	2	2	3	2	2	2	2	2	2	2	2	2	2	1	1	2	2	Mon	Sun	2	1	1	1	2	1	1	1	2	2	2		1	1	2	2	3	3
J461	2	2/2015	3	6	1	5	2	2	2	1	2	2	2	2	3	2	2	2	2	2	2	2	1	2	2	1	1	2	2	Mon	Sun	1	1	2	1	1	2	1	2	1	2	2		3	2	1	2	3	3
L598	2	2/2015	3	6	1	4	2	2	2	1	2	2	2	2	2	1	2	2	2	2	2	2	1	2	3	2	2	1	2	MON	SAT	1	1	2	2	1	2	1	2	1	1	2		2	2	1	2	2	3
L602	2	2/2015	3	6	1	4	2	2	2	1	2	2	2	2	3	2	2	2	1	2	1	2	2	2	6	3	2	2	1	MON	WED	2	1	2	2	1	1	1	2	1	1	2		1	1	2	2	3	3
N643	1	2/2015	1	6	1	2	1	2	2	2	2	1	2	4	3	2	2	2	2	2	2	2	1	2	3	2	2	1	2	Mon	Sat	2	1	1	1	1	1	2	2	2	2	2		1	1	2	2	2	1
O686	1	2/2015	1	6	1	4	2	2	2	1	2	2	2	2	3	2	2	2	2	2	2	2	2	2	2	1	1	2	2	Wed	Tue	1	1	2	2	1	2	1	2	1	1	2		1	1	2	2	3	3
R833	2	2/2015	2	6	1	1	1	2	2	1	2	2	2	2	2	1	2	2	2	2	2	2	1	2	2	1	1	2	2	Fri	Thurs	2	1	1	2	2	1	1	2	1	1	2		2	2	1	2	3	3
S902	2	2/2015	3	6	1	5	2	2	2	1	2	2	2	2	3	2	2	2	2	2	2	2	2	2	2	1	1	2	2	Mon	Sun	2	1	2	2	2	2	2	2	1	2	2		3	2	1	2	3	3
C109	1	2/2015	1	6	1	3	2	2	2	1	2	2	2	2	4	2	2	2	2	2	2	2	2	2	3	2	2	1	2	Wed	Mon	2	1	1	1	1	2	2	2	1	2	2		1	1	2	2	3
D156	1	2/2015	3	6	1	3	2	2	2	2	2	1	2	4	2	1	2	2	2	2	2	2	1	2	7	3	2	2	1	Mon	Mon	2	1	2	2	2	1	1	2	1	2	2		1	1	2	2	3	3
F219	1	2/2015	1	6	1	2	1	2	2	1	2	2	2	2	2	1	2	2	2	2	2	2	3	3	2	1	1	2	2	Wed	Tues	1	1	2	1	1	2	1	2	2	2	2		2	2	1	2	3	3
J440	2	2/2015	1	6	1	5	2	2	2	1	2	2	2	2	4	2	2	2	2	1	2	2	2	2	2	1	1	2	2	Tue	Mon	1	1	2	2	1	2	1	1	1	1	2		2	2	1	2	4	3
J449	2	2/2015	2	6	1	1	1	2	2	1	2	2	2	2	2	1	2	2	2	2	2	2	0	0	2	1	1	2	2	Fri	Thurs	2	1	2	2	2	2	2	1	1	2	2		3	2	1	2	3	4
O710	2	2/2015	3	6	1	4	2	2	2	1	2	2	2	2	2	1	2	2	2	2	2	2	2	2	5	3	2	2	1	Mon	Thurs	1	1	1	1	1	1	1	2	1	2	2		2	2	1	2	3	3
Q802	1	2/2015	3	6	1	2	1	2	2	1	2	2	2	2	4	2	2	2	2	2	1	2	2	2	4	2	2	1	2	MON	FRI	2	1	2	2	2	1	1	1	1	1	2		2	2	1	2	4	4
R836	2	2/2015	2	6	1	2	1	2	2	1	2	2	2	2	3	2	2	2	2	2	2	2	2	2	7	3	2	2	1	Fri	Sat	1	1	1	1	1	1	1	2	2	2	2		2	2	1	2	3	3
A9	1	2/2015	1	6	1	2	1	2	2	1	2	2	2	2	2	1	2	2	2	2	1	2	2	2	2	1	1	2	2	Wed	Tue	1	1	2	2	1	2	1	2	2	2	2		2	2	1	2	3	3
C122	2	2/2015	3	6	1	5	2	2	1	2	2	2	2	1	4	2	2	2	2	2	1	1	1	2	3	2	2	1	2	Mon	Sat	2	1	1	2	1	2	1	2	1	2	2		1	1	2	2	3	3
G307	2	2/2015	3	6	1	4	2	2	2	1	2	2	2	2	3	2	2	2	1	2	1	2	2	2	2	1	1	2	2	Tue	Mon	1	1	2	2	1	2	1	1	1	1	2		3	2	1	2	4	2
I388	2	2/2015	1	6	1	4	2	2	1	2	2	2	2	1	4	2	2	2	2	2	2	2	1	2	5	3	2	2	1	Wed	Sat	2	1	1	1	1	2	1	2	1	2	2		1	1	2	2	3	3
I415	2	2/2015	3	6	1	5	2	2	2	1	2	2	2	2	4	2	2	2	2	2	2	2	1	1	3	2	2	1	2	Mon	Sat	1	1	2	2	2	2	1	1	1	2	2		2	2	1	2	4	4
L546	1	2/2015	1	6	1	2	1	2	2	1	2	2	2	2	2	1	2	2	2	2	2	2	2	2	3	2	2	1	2	MON	SAT	1	2	2	2	1	1	1	2	2	2	2		2	2	1	2	2	2
Q779	2	2/2015	1	6	1	2	1	2	2	1	2	2	2	2	3	2	2	2	2	2	2	2	2	2	3	2	2	1	2	TUE	SUN	2	1	1	2	1	1	2	2	2	2	2		2	2	1	2	3	3
Q786	1	2/2015	1	6	1	4	2	2	2	1	2	2	2	2	4	2	2	2	2	2	1	2	1	2	2	1	1	2	2	WED	TUE	2	1	2	2	2	2	1	2	1	2	2		1	1	2	2	3	4
Q791	2	2/2015	1	6	1	5	2	2	2	1	2	2	2	2	3	2	2	2	2	2	2	2	2	2	2	1	1	2	2	WED	TUE	1	1	2	2	2	2	1	2	2	2	2		2	2	1	2	2	3
Q805	1	2/2015	3	6	1	5	2	2	2	1	2	2	2	2	4	2	2	2	2	2	2	2	1	2	4	2	2	1	2	TUES	SAT	2	1	2	2	2	1	2	2	2	2	2		1	1	2	2	3	3
Q806	1	2/2015	3	6	1	5	2	2	2	1	2	2	2	2	3	2	2	2	2	2	2	2	1	2	2	1	1	2	2	TUE	MON	2	1	2	2	1	2	2	2	2	1	2		2	2	1	2	4	2
C107	1	2/2015	1	6	1	4	2	2	2	2	2	1	2	4	4	2	2	2	2	2	2	2	1	1	3	2	2	1	2	Wed	Mon	2	1	2	1	2	1	2	2	1	2	2		2	2	1	2	3	3
C123	2	2/2015	3	6	1	5	2	2	2	1	2	2	2	2	2	1	2	2	2	2	1	2	1	2	3	2	2	1	2	Mon	Sat	2	1	2	2	2	2	2	2	1	2	2		1	1	2	2	3	2
C126	2	2/2015	3	6	1	5	2	2	2	1	2	2	2	2	4	2	2	2	2	2	2	2	1	2	3	2	2	1	2	Tue	Sun	1	1	1	2	1	2	1	2	1	2	2		1	1	2	2	3	4
G298	1	2/2015	3	6	1	0	1	2	2	1	2	2	2	2	1	1	2	2	2	2	2	2	2	2	3	2	2	1	2	Mon	Sat	1	1	2	2	2	2	1	2	2	2	2		3	2	1	2	2	3
J432	1	2/2015	1	6	1	2	1	2	2	1	2	2	2	2	2	1	2	2	2	2	2	2	1	2	2	1	1	2	2	Mon	Sun	1	1	2	1	1	2	1	2	2	2	2		3	2	1	2	1	3
J453	1	2/2015	2	6	1	2	1	2	2	1	2	2	2	2	2	1	2	2	2	1	2	2	1	2	6	3	2	2	1	Fri	Sun	1	1	2	1	1	1	1	2	1	2	2		3	2	1	2	4	4
L547	2	2/2015	1	6	1	1	1	2	2	1	2	2	2	2	3	2	2	2	2	2	1	2	1	2	3	2	2	1	2	MON	SAT	2	1	1	1	1	1	1	1	2	2	2		2	2	1	2	3	3
L551	1	2/2015	1	6	1	4	2	2	2	1	2	2	2	2	2	1	2	2	2	2	1	2	1	2	3	2	2	1	2	MON	SAT	1	1	2	2	1	1	1	1	1	2	2		2	2	1	2	2	3
N660	2	2/2015	2	6	1	5	2	2	2	1	2	2	2	2	2	1	2	2	2	2	2	2	1	2	2	1	1	2	2	Sat	Fri	2	1	2	2	1	2	1	2	2	2	2		3	2	1	2	3	3
P730	1	2/2015	1	6	1	4	2	2	2	1	2	2	2	2	3	2	2	2	2	2	2	2	2	2	4	2	2	1	2	Wed	Sun	2	1	2	2	2	1	1	2	2	2	2		3	2	1	2	3	3
S913	1	2/2015	3	6	1	3	2	2	2	1	2	2	2	2	2	1	2	2	2	2	2	2	2	2	2	1	1	2	2	Mon	Sun	2	1	2	2	2	2	2	2	2	2	2		3	2	1	2	4	4
E192	2	2/2015	3	7	1	2	1	2	2	1	2	2	2	2	2	1	2	2	2	2	2	2	2	2	2	1	1	2	2	Tue	Mon	1	1	2	1	1	2	1	2	2	2	2		1	1	2	2	3	3
F209	2	2/2015	1	7	1	4	2	2	2	1	2	2	2	2	2	1	2	2	2	2	2	2	2	2	2	1	1	2	2	Mon	Sun	2	1	2	2	2	2	1	2	2	2	2		2	2	1	2	3	3
F222	2	2/2015	1	7	1	2	1	2	2	1	2	2	2	2	2	1	2	2	2	2	2	2	1	2	2	1	1	2	2	Wed	Tues	1	1	2	2	2	2	1	2	1	2	2		2	2	1	2	3	3
G267	1	2/2015	1	7	1	1	1	2	2	1	2	2	2	2	2	1	2	1	2	1	2	2	2	2	5	3	2	2	1	Mon	Thurs	2	2	1	1	1	1	1	1	2	2	2		2	2	1	2	3	3
I397	1	2/2015	2	7	1	2	1	2	1	2	2	2	2	1	3	2	2	2	2	2	2	2	2	2	3	2	2	1	2	Thurs	Tue	1	1	2	2	2	2	1	1	2	2	2		2	2	1	2	3	4
J434	2	2/2015	1	7	1	5	2	2	2	1	2	2	2	2	2	1	2	2	2	2	2	2	2	2	3	2	2	1	2	Mon	Sat	1	1	2	1	1	2	1	2	1	2	2		2	2	1	2	3	4
J475	1	2/2015	3	7	1	1	1	2	2	1	2	2	2	2	2	1	2	2	2	2	2	2	2	2	3	2	2	1	2	Tue	Sun	1	1	2	2	2	2	1	2	1	2	2		3	2	1	2	3	3
J483	2	2/2015	3	7	1	1	1	2	2	1	2	2	2	2	2	1	2	2	2	1	2	2	2	2	4	2	2	1	2	Mon	Fri	1	1	2	1	1	2	1	2	1	2	2		3	2	1	2	3	3
K543	2	2/2015	3	7	1	4	2	2	2	1	2	2	2	2	3	2	2	2	2	2	2	2	1	2	5	3	2	2	1	Wed	Sat	2	1	1	2	1	1	2	2	1	1	2		1	1	2	2	3	3
O693	2	2/2015	2	7	1	2	1	2	2	2	2	1	2	4	2	1	2	2	2	2	2	2	2	2	4	2	2	1	2	Thurs	Mon	1	1	2	2	2	2	1	1	2	2	2		2	2	1	2	3	3
P750	2	2/2015	3	7	1	5	2	2	2	1	2	2	2	2	3	2	2	2	2	2	1	2	2	2	2	1	1	2	2	Mon	Sun	2	1	2	1	2	2	1	2	2	2	2		3	2	1	2	3	3
P754	1	2/2015	3	7	1	5	2	2	2	1	2	2	2	2	3	2	2	2	2	1	2	2	2	2	4	2	2	1	2	Mon	Fri	1	1	2	2	2	2	1	2	1	2	2		3	2	1	2	3	2
P765	2	2/2015	3	7	1	2	1	2	2	1	2	2	2	2	2	1	2	2	2	2	2	2	2	2	6	3	2	2	1	Tue	Thurs	2	1	2	1	2	2	1	2	2	2	2		3	2	1	2	3	3
Q809	2	2/2015	3	7	1	2	1	2	2	1	2	2	2	2	3	2	2	2	2	2	2	2	2	2	2	1	1	2	2	TUE	MON	1	1	2	2	2	2	1	2	2	2	2		2	2	1	2	3	3
S893	1	2/2015	2	7	1	4	2	2	2	1	2	2	2	2	4	2	2	2	2	2	2	2	1	1	2	1	1	2	2	Fri	Thurs	1	1	2	2	2	2	2	2	2	2	2		2	2	1	2	4	4
S898	1	2/2015	3	7	1	5	2	2	2	1	2	2	2	2	3	2	2	2	2	2	2	2	2	2	3	2	2	1	2	Mon	Sat	2	1	2	2	2	2	2	2	2	2	2		2	2	1	2	1	2
A30	1	2/2015	3	7	1	4	2	2	2	1	2	2	2	2	3	2	2	2	2	2	2	2	1	2	3	2	2	1	2	Tue	Sun	2	1	2	2	2	2	1	2	2	2	2		1	1	2	2	3	3
C99	2	2/2015	1	7	1	2	1	2	2	1	2	2	2	2	4	2	2	2	2	1	1	2	2	2	2	1	1	2	2	Mon	Sun	2	1	2	1	1	2	2	2	1	2	2		1	1	2	2	3	3
C106	2	2/2015	1	7	1	5	2	2	2	1	2	2	2	2	4	2	2	2	2	2	2	2	1	2	2	1	1	2	2	Wed	Tue	1	1	2	1	1	2	1	2	1	2	2		1	1	2	2	4	3
H368	1	2/2015	3	7	1	4	2	2	2	1	2	2	2	2	4	2	2	2	2	2	2	2	2	2	6	3	2	2	1	Tue	Thurs	1	1	1	1	1	1	1	1	1	1	2		3	2	1	2	3	3
K514	2	2/2015	2	7	1	5	2	2	2	1	2	2	2	2	3	2	2	2	2	2	2	2	1	2	4	2	2	1	2	Thurs	Mon	1	1	1	1	1	1	1	2	2	2	2		1	1	2	2	4	4
P728	2	2/2015	1	7	1	4	2	2	2	1	2	2	2	2	2	1	2	2	2	2	2	2	2	2	2	1	1	2	2	Wed	Tue	2	1	2	2	1	2	1	1	2	2	2		3	2	1	2	3	3
S891	1	2/2015	2	7	1	3	2	2	2	1	2	2	2	2	3	2	2	2	2	2	2	2	2	2	2	1	1	2	2	Fri	Thurs	1	1	2	2	2	2	2	2	2	2	2		3	2	1	2	4	4
S900	1	2/2015	3	7	1	2	1	2	2	1	2	2	2	2	4	2	2	1	2	2	2	2	2	2	4	2	2	1	2	Mon	Fri	2	1	1	2	2	2	2	2	1	2	2		3	2	1	2	4	3
A17	2	2/2015	2	7	1	5	2	2	2	1	2	2	2	2	4	2	2	2	2	2	2	2	1	2	3	2	2	1	2	Fri	Wed	2	1	2	2	2	2	2	2	1	2	2		1	1	2	2	3	2
C115	2	2/2015	2	7	1	5	2	2	2	1	2	2	2	2	4	2	2	1	2	2	2	2	2	2	2	1	1	2	2	Fri	Thurs	1	1	1	1	1	2	2	1	1	2	2		1	1	2	2	4	0
F217	1	2/2015	1	7	1	1	1	2	2	2	2	1	2	4	3	2	2	2	2	2	2	2	2	2	3	2	2	1	2	Tues	Sun	2	1	1	1	1	1	1	2	2	2	2		2	2	1	2	2	3
H365	2	2/2015	3	7	1	2	1	2	2	1	2	2	2	2	2	1	2	1	2	1	1	2	3	2	2	1	1	2	2	Tue	Mon	1	2	2	2	1	1	2	1	1	2	1		3	2	1	2	3	2
I399	2	2/2015	2	7	1	4	2	2	2	1	2	2	2	2	3	2	2	2	2	2	2	2	3	2	3	2	2	1	2	Thurs	Tue	2	1	2	2	2	2	1	2	1	2	2		2	2	1	2	3	4
I400	1	2/2015	2	7	1	5	2	2	1	2	2	2	2	1	2	1	2	2	2	2	2	2	2	2	6	3	2	2	1	Thurs	Sat	2	1	2	2	2	1	2	1	2	2	2		1	1	2	2	2	3
I423	1	2/2015	3	7	1	3	2	2	2	1	2	2	2	2	2	1	2	2	1	1	2	2	2	2	3	2	2	1	2	Tue	Sun	1	1	2	2	2	2	1	2	1	2	2		1	1	2	2	4	4
J464	2	2/2015	3	7	1	5	2	2	2	1	2	2	2	2	4	2	2	2	2	2	2	2	1	1	3	2	2	1	2	Mon	Sat	2	1	2	1	1	1	1	2	1	2	2		2	2	1	2	3	3
K505	2	2/2015	1	7	1	2	1	2	2	1	2	2	2	2	3	2	2	2	1	1	1	2	2	2	7	3	2	2	1	Wed	Thu	1	1	2	2	1	2	1	2	1	2	2		1	1	2	2	3	3
O692	1	2/2015	2	7	1	3	2	2	2	1	2	2	2	2	3	2	2	2	2	2	2	2	2	2	4	2	2	1	2	Thurs	Mon	1	1	2	1	1	1	1	2	2	2	2		1	1	2	2	3	2
O709	1	2/2015	3	7	1	5	2	1	2	2	2	2	2	0	2	1	2	2	2	2	2	2	1	1	3	2	2	1	2	Tue	Sun	2	1	2	1	1	1	1	2	2	1	2		1	1	2	2	2	3
S899	2	2/2015	3	7	1	5	2	2	2	1	2	2	2	2	2	1	2	2	2	2	1	2	2	2	5	3	2	2	1	Mon	Thurs	2	1	2	2	2	2	2	2	1	2	2		2	2	1	2	3	4
C101	2	2/2015	1	7	1	5	2	2	1	2	2	2	2	1	4	2	2	2	1	2	2	2	2	2	1	1	1	2	2	Tue	Tue	2	1	2	2	2	2	2	2	2	1	2		1	1	2	2	2	4
C120	1	2/2015	3	7	1	4	2	2	2	1	2	2	2	2	4	2	2	2	2	2	2	2	2	2	4	2	2	1	2	Mon	Fri	1	1	2	1	1	2	1	2	1	1	2		1	1	2	2	1	1
F213	2	2/2015	1	7	1	2	1	2	2	1	2	2	2	2	2	1	2	2	2	1	1	2	2	2	2	1	1	2	2	Tues	Mon	1	1	2	1	1	2	1	2	2	2	2		1	1	2	2	3	3
H317	1	2/2015	1	7	1	2	1	2	2	1	2	2	2	2	3	2	2	2	2	1	2	2	1	1	6	3	2	2	1	Mon	Wed	2	1	2	2	2	2	1	2	1	2	2		2	2	1	2	3	3
J471	2	2/2015	3	7	1	5	2	2	2	1	2	2	2	2	4	2	2	2	2	2	1	2	1	2	3	2	2	1	2	Tue	Sun	1	1	2	2	2	1	1	2	2	2	2		3	2	1	2	3	3
K488	2	2/2015	1	7	1	4	2	1	2	2	2	2	2	0	2	1	2	2	2	2	2	2	2	2	4	2	2	1	2	Tues	Sat	1	1	1	1	2	1	1	2	2	1	2		1	1	2	2	2	4
K532	1	2/2015	3	7	1	4	2	2	2	1	2	2	2	2	3	2	2	2	2	2	2	2	2	2	4	2	2	1	2	Mon	Fri	2	2	2	1	2	2	1	1	2	2	2		1	1	2	2	4	3
P721	2	2/2015	1	7	1	2	1	2	2	1	2	2	2	2	2	1	2	2	2	2	2	2	2	2	2	1	1	2	2	Tue	Mon	1	1	2	2	2	2	1	1	2	2	1		3	2	1	2	3	3
R821	2	2/2015	1	7	1	5	2	2	2	1	2	2	2	2	3	2	2	2	2	2	2	2	2	2	3	2	2	1	2	Wed	Mon	1	1	2	1	1	2	1	1	1	2	2		1	1	2	2	3	3
R838	2	2/2015	2	7	1	2	1	2	2	1	2	2	2	2	3	2	2	2	1	1	2	2	1	2	7	3	2	2	1	Fri	Sat	2	1	1	1	2	2	1	1	1	2	2		1	1	2	2	3	3
R843	1	2/2015	3	7	1	5	2	2	2	1	2	2	2	2	3	2	2	2	2	2	2	2	1	1	3	2	2	1	2	Tue	Sun	2	1	2	1	2	2	1	2	1	1	2		1	1	2	2	4	2
S863	2	2/2015	1	7	1	2	1	2	2	1	2	2	2	2	2	1	2	2	2	2	2	2	1	1	3	2	2	1	2	Tue	Sun	1	1	2	2	2	2	2	2	1	2	2		3	2	1	2	3	3
S909	1	2/2015	3	7	1	2	1	2	2	1	2	2	2	2	2	1	2	2	2	2	1	2	2	2	3	2	2	1	2	Tue	Sun	2	1	2	2	2	2	1	2	2	2	2		3	2	1	2	3	4
C105	1	2/2015	1	7	1	5	2	2	1	2	2	2	2	1	4	2	2	2	2	2	1	2	3	2	4	2	2	1	2	Wed	Sun	2	1	2	2	2	2	1	2	1	2	2		1	1	2	2	3	4
G270	2	2/2015	1	7	1	2	1	2	2	1	2	2	2	2	2	1	2	2	2	2	2	2	1	2	4	2	2	1	2	Tue	Sat	2	1	1	1	1	2	1	2	1	2	2		2	2	1	2	3	3
G302	1	2/2015	3	7	1	1	1	2	2	1	2	2	2	2	2	1	2	2	2	2	2	2	3	3	5	3	2	2	1	Mon	Thurs	1	1	1	1	1	2	1	2	2	2	2		3	2	1	2	1	2
H352	1	2/2015	3	7	1	1	1	2	2	1	2	2	2	2	2	1	2	2	1	1	2	2	2	2	2	1	1	2	2	Mon	Sun	1	1	2	2	2	2	1	2	1	2	2		2	2	1	2	2	3
H362	1	2/2015	3	7	1	4	2	2	2	1	2	2	2	2	3	2	2	2	2	2	2	2	2	2	1	1	1	2	2	Tue	Tue	2	2	1	1	1	1	2	1	2	1	1		3	2	1	2	3	2
L577	1	2/2015	2	7	1	2	1	2	2	1	2	2	2	2	2	1	2	2	2	1	2	2	2	2	2	1	1	2	2	FRI	THU	2	1	2	2	1	2	2	2	2	1	2		3	2	1	2	2	3
L589	2	2/2015	3	7	1	5	2	2	2	1	2	2	2	2	3	2	2	2	2	2	1	2	1	2	5	3	2	2	1	TUE	FRI	2	1	2	2	2	1	1	2	2	2	2		1	1	2	2	2	3
S888	1	2/2015	2	7	1	3	2	2	2	1	2	2	2	2	4	2	2	2	2	1	2	2	2	2	3	2	2	1	2	Thurs	Tue	2	1	2	2	2	2	2	2	2	2	2		3	2	1	2	2	3
A39	2	2/2015	3	8	1	3	2	2	2	1	2	2	2	2	4	2	2	2	2	2	2	2	1	1	3	2	2	1	2	Wed	Mon	2	1	1	1	1	1	1	2	1	2	2	More rest	1	1	2	2	3	3
D137	1	2/2015	1	8	1	5	2	2	2	1	2	2	2	2	2	1	2	2	2	1	2	2	2	2	6	3	2	2	1	Tue	Thurs	2	1	2	2	1	2	1	2	2	2	2		2	2	1	2	3	3
D161	1	2/2015	3	8	1	3	2	2	2	1	2	2	2	2	3	2	2	2	2	1	1	2	2	2	1	1	1	2	2	Tue	Mon	1	1	2	2	1	2	1	2	1	2	2		2	2	1	2	2	3
G286	1	2/2015	2	8	1	2	1	2	2	1	2	2	2	2	2	1	2	2	2	1	1	1	2	2	7	3	2	2	1	Thurs	Fri	1	1	2	2	2	1	1	2	1	2	2		3	2	1	2	3	3
I380	2	2/2015	1	8	1	5	2	2	2	1	2	2	2	2	4	2	2	2	2	2	2	2	2	2	2	1	1	2	2	Wed	Tue	2	1	2	2	2	2	1	2	2	2	2		2	2	1	2	3	2
I401	1	2/2015	2	8	1	1	1	2	1	2	2	2	2	1	2	1	2	2	2	1	2	2	2	2	2	1	1	2	2	Thurs	Wed	2	1	2	1	2	2	1	2	1	2	2		1	1	2	2	3	4
J428	1	2/2015	1	8	1	2	1	2	2	1	2	2	2	2	3	2	2	2	2	2	1	2	2	2	5	3	2	2	1	Mon	Thurs	1	1	1	1	1	1	1	1	1	2	2		3	2	1	2	3	3
K528	2	2/2015	3	8	1	2	1	2	2	1	2	2	2	2	2	1	2	2	2	1	2	2	1	2	2	1	1	2	2	Mon	Sun	1	1	1	1	1	2	1	2	2	1	2		3	2	1	2	3	2
L592	2	2/2015	3	8	1	1	1	2	2	2	2	1	2	4	2	1	2	2	2	2	2	2	1	1	2	1	1	2	2	TUE	MON	2	1	2	2	2	2	1	2	2	2	2		2	2	1	2	3	3
R820	1	2/2015	1	8	1	2	1	2	1	2	2	2	2	1	4	2	2	2	2	2	2	2	2	2	5	3	2	2	1	Tue	Fri	2	1	2	1	1	1	1	1	1	2	2		1	1	2	2	4	4
S889	2	2/2015	2	8	1	5	2	2	2	1	2	2	2	2	4	2	2	2	2	2	2	2	2	2	2	1	1	2	2	Fri	Thurs	1	1	2	2	2	2	2	2	1	2	2		2	2	1	2	4	2
F243	2	2/2015	3	8	1	2	1	2	2	1	2	2	2	2	2	1	2	2	2	2	2	2	1	3	3	2	2	1	2	Mon	Sat	1	1	1	1	1	2	1	2	1	2	2		2	2	1	2	3	3
G292	1	2/2015	3	8	1	3	2	2	2	1	2	2	2	2	2	1	2	2	2	2	2	2	1	2	2	1	1	2	2	Mon	Sun	2	1	2	2	1	2	1	2	2	2	2		1	1	2	2	1	4
I412	2	2/2015	3	8	1	2	1	2	2	2	2	1	2	4	3	2	2	2	2	2	2	2	1	1	4	2	2	1	2	Mon	Fri	2	1	2	2	2	2	1	2	2	2	2		3	2	1	2	4	3
J448	2	2/2015	2	8	1	2	1	2	2	1	2	2	2	2	3	2	2	2	2	2	2	2	1	1	3	2	2	1	2	Fri	Wed	1	1	2	1	1	2	1	2	2	2	2		3	2	1	2	2	3
K496	2	2/2015	1	8	1	2	1	2	2	1	2	2	2	2	2	1	2	2	2	1	1	2	2	2	2	1	1	2	2	Tues	Mon	1	1	2	2	2	2	2	2	1	1	2		1	1	2	2	3	3
L597	2	2/2015	3	8	1	1	1	2	2	1	2	2	2	2	2	1	2	2	2	2	2	2	2	2	5	3	2	2	1	MON	THU	1	1	2	2	2	2	1	1	2	2	2		1	1	2	2	3	2
R831	1	2/2015	2	8	1	2	1	2	2	1	2	2	2	2	2	1	2	2	2	1	2	2	1	2	2	1	1	2	2	Fri	Thurs	1	1	2	1	1	2	1	2	2	2	2		2	2	1	2	1	3
S879	1	2/2015	2	8	1	2	1	2	2	1	2	2	2	2	2	1	2	2	2	2	2	2	2	2	2	1	1	2	2	Thurs	Wed	1	1	2	2	2	2	2	2	1	2	2		1	1	2	2	2	3
S884	2	2/2015	2	8	1	4	2	2	2	1	2	2	2	2	4	2	2	2	2	2	1	2	2	2	6	3	2	2	1	Thurs	Sat	2	1	2	2	2	2	2	2	1	2	2		3	2	1	2	4	3
C98	2	2/2015	1	8	1	4	2	2	2	1	2	2	2	2	4	2	2	2	2	2	2	2	1	2	1	1	1	2	2	Mon	Mon	2	1	2	1	1	2	1	2	2	2	2		2	2	1	2	3	3
C134	1	2/2015	3	8	1	4	2	2	2	2	2	1	2	4	4	2	2	2	2	2	2	2	2	2	5	3	2	2	1	Mon	Thurs	2	1	1	1	1	1	1	2	1	1	2		1	1	2	2	2	3
D159	2	2/2015	3	8	1	5	2	2	2	1	2	2	2	2	4	2	2	2	2	2	2	2	2	2	6	3	2	2	1	Tue	Wed	2	1	2	2	2	2	1	1	2	1	2		3	2	1	2	3	3
F221	1	2/2015	1	8	1	5	2	2	2	1	2	2	2	2	1	1	2	2	2	2	2	2	2	2	3	2	2	1	2	Wed	Mon	1	1	2	2	2	2	2	2	2	2	2		3	2	1	2	3	3
F248	1	2/2015	3	8	1	5	2	2	2	1	2	2	2	2	3	2	2	2	2	2	2	2	1	2	1	1	1	2	2	Tues	Tues	2	1	2	2	2	2	1	2	2	2	2		3	2	1	2	3	2
I420	1	2/2015	3	8	1	4	2	2	1	2	2	2	2	1	4	2	2	2	2	1	2	2	1	1	5	3	2	2	1	Tue	Fri	1	1	2	2	2	1	1	2	2	2	2		3	2	1	2	1	4
L559	2	2/2015	1	8	1	3	2	2	2	1	2	2	2	2	3	2	2	2	2	2	2	2	1	2	2	1	1	2	2	WED	TUE	2	1	2	2	2	1	1	2	1	2	2		1	1	2	2	3	3
C130	1	2/2015	3	8	1	3	2	2	2	1	2	2	2	2	4	2	2	2	2	2	2	2	1	1	2	1	1	2	2	Wed	Tue	2	1	2	2	2	2	1	2	2	2	2		2	2	1	2	3	3
H337	2	2/2015	1	8	1	1	1	2	2	1	2	2	2	2	2	1	2	2	2	2	2	2	2	2	4	2	2	1	2	Tue	Sat	2	2	2	2	2	1	1	2	1	2	2		2	2	1	2	3	3
M608	1	2/2015	1	8	1	1	1	2	1	2	2	2	2	1	2	1	2	1	2	1	1	2	2	2	3	2	2	1	2	Tue	Sat	2	1	1	2	1	1	1	2	2	2	2		2	2	1	2	3	4
R824	1	2/2015	2	8	1	1	1	2	2	1	2	2	2	2	2	1	2	2	2	1	1	2	1	1	3	2	2	1	2	Thurs	Tue	1	1	2	2	2	2	1	1	2	2	2		1	1	2	2	2	3
R839	2	2/2015	2	8	1	0	1	2	2	1	2	2	2	2	2	1	2	2	2	2	2	2	2	2	3	2	2	1	2	Fri	Wed	2	1	2	2	1	2	2	2	2	2	2		2	2	1	2	2	3
R845	2	2/2015	3	8	1	1	1	2	1	2	2	2	2	1	4	2	2	2	2	2	1	2	2	2	4	2	2	1	2	Tue	Sat	2	1	2	2	2	2	2	2	2	1	2		1	1	2	2	1	1
B81	2	2/2015	2	8	1	2	1	2	2	1	2	2	2	2	2	1	2	2	1	2	2	2	2	2	7	3	2	2	1	Fri	Sat	2	1	2	2	1	1	1	2	1	1	1		2	2	1	2	2	3
G272	2	2/2015	1	8	1	2	1	2	2	1	2	2	2	2	2	1	2	2	2	1	2	2	2	2	5	3	2	2	1	Tue	Fri	2	1	1	1	1	1	1	2	1	2	2		1	1	2	2	3	4
G314	1	2/2015	3	8	1	5	2	2	2	1	2	2	2	2	3	2	2	2	1	2	2	2	2	2	3	2	2	1	2	Mon	Sat	2	1	2	1	2	2	1	2	1	2	2		1	1	2	2	3	3
H334	2	2/2015	1	8	1	2	1	2	2	1	2	2	2	2	2	1	2	2	2	2	2	2	2	2	3	2	2	1	2	Tue	Sun	2	1	2	1	1	1	1	2	2	2	1		3	2	1	2	4	4
H335	1	2/2015	1	8	1	2	1	2	2	1	2	2	2	2	3	2	2	2	1	2	2	2	1	2	6	3	2	2	1	Tue	Thurs	2	2	1	2	2	1	1	2	1	2	2		3	2	1	2	3	3
I408	1	2/2015	3	8	1	2	1	2	2	1	2	2	2	2	2	1	2	2	2	2	2	2	2	2	2	1	1	2	2	Mon	Sun	2	1	2	2	2	2	1	2	1	2	2		2	2	1	2	3	3
L599	1	2/2015	3	8	1	2	1	2	2	1	2	2	2	2	2	1	2	2	2	2	2	2	1	2	5	3	2	2	1	MON	THU	1	1	2	1	1	1	1	1	2	1	2		1	1	2	2	4	3
N674	2	2/2015	3	8	1	2	1	2	2	1	2	2	2	2	2	1	2	2	2	2	2	2	2	2	2	1	1	2	2	Mon	Sun	2	1	2	2	1	2	1	2	1	2	2		1	1	2	2	2	3
P756	1	2/2015	3	8	1	5	2	2	2	2	2	2	1	5	4	2	2	1	2	1	2	2	1	2	5	3	2	2	1	Mon	Thurs	2	1	2	1	2	2	1	2	1	2	2		2	2	1	2	3	3
A16	1	2/2015	2	9	1	2	1	2	2	2	2	1	2	4	3	2	2	2	2	2	1	2	1	2	5	3	2	2	1	Sat	Tue	2	1	1	1	1	2	1	1	1	2	2		1	1	2	2	4	3
C102	1	2/2015	1	9	1	3	2	2	2	1	2	2	2	2	4	2	2	2	1	2	2	2	2	2	1	1	1	2	2	Tue	Tue	2	1	2	1	2	1	2	2	1	1	2		1	1	2	2	2	3
E195	1	2/2015	3	9	1	3	2	2	2	1	2	2	2	2	4	2	2	2	2	2	2	2	2	2	4	2	2	1	2	Wed	Sun	2	1	2	2	2	1	2	2	1	2	2		2	2	1	2	3	3
K504	1	2/2015	1	9	1	2	1	2	1	2	2	2	2	1	2	1	2	2	2	2	1	2	1	1	7	3	2	2	1	Wed	Thu	2	1	1	1	1	1	1	2	1	2	2		2	2	1	2	2	3
K545	2	2/2015	3	9	1	2	1	2	2	2	2	1	2	4	2	1	2	2	2	2	2	2	2	2	3	2	2	1	2	Wed	Mon	2	1	1	1	1	2	1	1	1	2	2		2	2	1	2	3	3
L576	2	2/2015	2	9	1	1	1	2	1	2	2	2	2	1	2	1	2	2	2	1	1	2	1	1	2	1	1	2	2	FRI	THU	2	1	2	2	2	1	2	2	1	2	2		2	2	1	2	3	2
Q780	1	2/2015	1	9	1	2	1	2	2	1	2	2	2	2	4	2	2	2	2	1	1	2	2	2	1	1	1	2	2	TUE	TUE	1	1	1	1	1	2	1	2	2	2	2		2	2	1	2	1	4
S908	1	2/2015	3	9	1	2	1	2	2	1	2	2	2	2	3	2	2	2	2	2	2	2	2	2	2	1	1	2	2	Tue	Mon	1	1	2	2	2	2	2	2	1	2	2		3	2	1	2	3	3
A19	2	2/2015	2	9	1	2	1	2	2	2	2	1	2	4	2	1	2	2	2	1	1	2	1	1	7	3	2	2	1	Sat	Sun	2	1	1	2	1	1	1	2	2	2	2		2	2	1	2	3	3
G293	2	2/2015	3	9	1	2	1	2	2	1	2	2	2	2	2	1	2	2	2	2	2	2	2	2	3	2	2	1	2	Mon	Sat	1	1	2	1	1	2	2	2	2	2	2		3	2	1	2	3	3
G309	1	2/2015	3	9	1			2	2	2	2	2	1	5	2	1	2	2	2	1	1	2	2	2	7	3	2	2	1	Mon	Tue	2	1	2	2	2	2	1	2	2	2	2		2	2	1	2	3	3
I422	1	2/2015	3	9	1	4	2	2	2	1	2	2	2	2	4	2	2	2	1	1	2	2	3	3	4	2	2	1	2	Tue	Sat	1	1	2	2	2	2	2	2	2	2	2		2	2	1	2	4	3
M607	2	2/2015	1	9	1	2	1	2	2	1	2	2	2	2	3	2	2	2	2	2	2	1	1	2	7	3	2	2	1	Tue	Wed	1	1	2	1	2	1	1	2	2	1	2		3	2	1	2	3	3
L563	2	2/2015	1	9	1	3	2	2	1	2	2	2	2	1	2	1	2	2	2	1	1	2	2	2	2	1	1	2	2	WED	TUE	2	1	2	1	2	2	1	2	1	2	2		1	1	2	2	3	3
L578	1	2/2015	3	9	1	2	1	2	2	1	2	2	2	2	3	2	2	2	2	1	2	2	1	2	3	2	2	1	2	MON	SAT	1	1	2	1	1	1	1	2	1	1	2		1	1	2	2	3	3
M626	1	2/2015	2	9	1	2	1	2	2	1	2	2	2	2	2	1	2	2	2	1	1	2	1	2	1	1	1	2	2	Fri	Fri	1	1	1	1	1	2	1	2	2	2	2		2	2	1	2	2	4
L566	2	2/2015	2	9	1	2	1	2	2	2	2	2	1	5	2	1	2	2	2	2	2	2	2	2	2	1	1	2	2	THU	WED	2	1	2	2	2	2	1	2	2	1	2		2	2	1	2	3	3
G279	2	2/2015	1	9	1	1	1	1	2	2	2	2	2	0	2	1	2	2	2	1	2	2	1	2	2	1	1	2	2	Wed	Tue	2	1	2	1	2	2	1	2	1	2	2		1	1	2	2	3	3
I395	2	2/2015	2	9	1	2	1	2	2	2	2	2	1	5	2	1	2	1	2	1	1	2	1	2	2	1	1	2	2	Thurs	Wed	2	1	2	2	2	2	1	2	2	2	2		1	1	2	2	4	4
L554	1	2/2015	1	9	1	1	1	2	2	1	2	2	2	2	2	1	2	2	2	1	2	2	2	2	4	2	2	1	2	TUE	SAT	1	1	2	2	2	2	1	2	1	2	2		2	2	1	2	2	3
M631	2	2/2015	3	9	1	1	1	2	2	2	2	1	2	4	2	1	2	2	2	2	2	2	2	2	3	2	2	1	2	Tues	Sun	2	1	2	2	2	2	1	2	2	2	2		1	1	2	2	1	4
P724	2	2/2015	1	9	1	1	1	2	2	1	2	2	2	2	2	1	2	2	2	2	2	2	2	2	3	2	2	1	2	Wed	Mon	1	1	2	2	2	2	1	1	2	2	2		3	2	1	2	2	3
G276	2	2/2015	1	10	1	1	1	2	1	2	2	2	2	1	2	1	2	2	2	2	2	2	3	3	7	3	2	2	1	Thurs	Wed	2	1	2	2	2	2	2	1	2	1	2		2	2	1	2	3	3
H323	1	2/2015	1	10	1	1	1	1	2	2	2	2	2	0	3	2	2	2	2	1	1	2	2	2	3	2	2	1	2	Mon	Sat	2	1	2	2	2	1	1	2	1	2	2		2	2	1	2	3	3
L565	2	2/2015	1	10	1	5	2	1	2	2	2	2	2	0	2	1	2	2	2	2	2	2	2	2	2	1	1	2	2	WED	TUE	2	1	2	1	1	2	1	2	1	1	2		2	2	1	2	2	3
N669	1	2/2015	3	10	1	2	1	2	2	2	2	1	2	4	4	2	2	2	2	2	2	2	2	2	2	1	1	2	2	Tue	Mon	2	1	1	1	2	2	1	2	2	2	2		2	2	1	2	2	4
Q784	2	2/2015	1	10	1	4	2	2	2	1	2	2	2	2	4	2	2	1	1	1	2	2	2	2	2	1	1	2	2	TUE	MON	2	1	2	1	2	2	1	2	1	2	2		2	2	1	2	3	3
A20	1	2/2015	3	10	1	2	1	2	2	2	2	2	1	5	2	1	2	2	2	2	2	2	1	2	4	2	2	1	2	Mon	Fri	2	1	2	1	1	2	1	2	2	2	2		2	2	1	2	2	3
A33	2	2/2015	3	10	1	2	1	2	2	2	2	2	1	5	2	1	2	2	2	1	1	2	2	2	7	3	2	2	1	Tue	Wed	2	1	2	1	1	2	1	2	2	1	2		2	2	1	2	4	3
E185	1	2/2015	2	10	1	2	1	2	2	1	2	2	2	2	2	1	2	2	2	1	1	1	1	2	2	1	1	2	2	Thurs	Wed	2	1	1	2	2	2	2	2	1	2	2		1	1	2	2	3	4
I384	1	2/2015	1	10	1	5	2	2	2	2	2	2	1	5	4	2	2	2	2	2	2	2	2	2	2	1	1	2	2	Wed	Tue	2	1	2	2	2	2	1	2	1	2	2		2	2	1	2	4	3
I419	1	2/2015	3	10	1	5	2	2	2	2	2	2	1	5	4	2	2	2	2	1	1	2	2	2	2	1	1	2	2	Tue	Mon	2	1	2	2	2	2	1	2	1	2	2		2	2	1	2	4	4
L574	1	2/2015	2	10	1	4	2	2	2	2	2	2	1	5	3	2	2	2	1	1	2	2	1	2	2	1	1	2	2	FRI	THU	2	1	2	1	1	2	1	2	1	2	2		2	2	1	2	3	3
N673	2	2/2015	3	10	1	3	2	2	2	2	2	1	2	4	3	2	2	2	2	2	2	2	2	2	6	3	2	2	1	Tue	Thurs	2	1	2	2	2	2	1	1	2	2	2		2	2	1	2	4	4
P771	2	2/2015	3	10	1	5	2	2	2	2	2	2	1	5	4	2	2	2	2	2	2	2	2	2	6	3	2	2	1	Wed	Fri	2	1	2	1	1	1	1	2	1	2	2		1	1	2	2	3	3
A27	2	2/2015	3	10	1	0	1	2	2	1	2	2	2	2	2	1	2	2	2	1	1	2	1	1	7	3	2	2	1	Mon	Tue	1	1	2	2	1	2	1	2	2	2	2		2	2	1	2	1	3
H353	2	2/2015	3	10	1	2	1	2	2	1	2	2	2	2	3	2	2	1	2	2	2	2	1	2	6	3	2	2	1	Mon	Wed	2	1	2	1	2	1	1	2	1	2	2		2	2	1	2	2	3
I378	2	2/2015	1	10	1	3	2	2	2	2	2	2	1	5	4	2	2	2	2	2	1	2	1	1	2	1	1	2	2	Tue	Mon	2	1	2	2	1	2	1	2	2	2	2		3	2	1	2	4	3
K497	1	2/2015	1	10	1	1	1	1	2	2	2	2	2	0	2	1	2	2	2	2	2	2	2	2	3	2	2	1	2	Wed	Mon	2	1	2	2	1	1	1	2	2	2	2		2	2	1	2	3	3
N644	2	2/2015	1	10	1	2	1	2	2	2	2	2	1	5	2	1	2	2	1	1	1	2	1	2	3	2	2	1	2	Mon	Sat	2	1	2	1	2	2	1	2	1	1	2		1	1	2	2	3	3
R842	1	2/2015	3	10	1	2	1	2	2	1	2	2	2	2	4	2	2	2	2	1	1	2	1	1	2	1	1	2	2	Mon	Sun	2	1	1	1	1	2	1	2	1	2	2		2	2	1	2	3	2
A38	2	2/2015	3	10	1	2	1	2	2	2	2	2	1	5	3	2	2	2	2	1	1	2	1	1	7	3	2	2	1	Tue	Wed	2	1	2	1	1	2	1	1	1	2	2		2	2	1	2	4	2
E178	2	2/2015	1	10	1	0	1	2	2	2	2	2	1	5	2	1	2	2	1	2	1	1	1	2	3	2	2	1	2	Wed	Mon	2	1	1	2	2	1	1	2	2	2	2		2	2	1	2	2	3
L581	2	2/2015	3	10	1	1	1	2	2	2	2	1	2	4	2	1	2	2	2	1	1	2	2	2	7	3	2	2	1	MON	TUE	2	1	2	2	1	2	1	2	1	1	2		2	2	1	2	3	3
K531	2	2/2015	3	10	1	2	1	2	2	2	2	2	1	5	2	1	2	2	2	1	1	2	1	1	4	2	2	1	2	Mon	Fri	2	1	2	1	2	1	1	1	2	2	2		2	2	1	2	2	3
A41	2	2/2015	3	11	1	5	2	2	2	2	2	2	1	5	4	2	2	2	1	1	2	2	2	2	3	2	2	1	2	Wed	Mon	2	1	2	1	1	2	1	2	1	2	2	Stayed away from chilli, fried food. Gargled salt water	2	2	1	2	4	4
I414	2	2/2015	3	11	1	4	2	2	2	2	2	2	1	5	3	2	2	1	2	2	1	2	2	2	3	2	2	1	2	Mon	Sat	2	1	2	2	2	2	1	2	1	2	2		2	2	1	2	4	2
K494	2	2/2015	1	11	1	2	1	2	2	2	2	2	1	5	2	1	2	2	1	1	1	2	1	1	2	1	1	2	2	Tues	Mon	2	1	2	2	1	2	1	2	1	2	2		2	2	1	2	3	3
L587	1	2/2015	3	11	1	2	1	2	2	2	2	2	1	5	2	1	2	2	2	2	2	2	2	2	2	1	1	2	2	MON	SUN	2	1	2	2	1	2	1	1	2	2	2		2	2	1	2	2	3
O708	2	2/2015	3	11	1	3	2	2	2	1	2	2	2	2	2	1	2	2	2	2	2	2	2	2	7	3	2	2	1	Tue	Wed	2	1	2	2	1	2	2	2	1	2	2		2	2	1	2	3	3
I396	2	2/2015	2	11	1	1	1	2	2	2	2	2	1	5	2	1	2	2	2	2	2	1	1	2	4	2	2	1	2	Thurs	Mon	2	1	2	2	1	2	1	2	1	2	2		1	1	2	2	4	4
M616	1	2/2015	2	11	1	0	1	2	2	2	2	2	1	5	3	2	2	2	1	2	2	2	2	2	2	1	1	2	2	Thu	Tue	2	1	2	1	1	2	1	2	2	2	2		2	2	1	2	1	4
B44	2	2/2015	1	12	1	1	1	2	2	2	2	2	1	5	2	1	2	2	2	1	2	2	2	2	3	2	2	1	2	Tue	Sun	2	1	2	1	2	2	1	2	2	2	2		2	2	1	2	3	3
I381	2	2/2015	1	12	1	0	1	2	2	2	2	1	2	4	2	1	2	2	2	1	2	2	3	3	3	2	2	1	2	Wed	Mon	2	1	1	1	1	2	1	2	1	2	2		2	2	1	2	4	3
O697	1	2/2015	2	12	1	0	1	2	2	2	2	1	2	4	3	2	2	2	2	1	1	2	1	2	7	3	2	2	1	Fri	Sat	2	2	2	2	2	2	1	2	2	2	2		2	2	1	2	2	2
C132	1	2/2015	3	12	1	2	1	2	2	2	2	2	1	5	3	2	2	2	2	1	2	2	1	1	2	1	1	2	2	Mon	Sun	2	1	2	2	2	2	1	1	2	2	2		2	2	1	2	2	3
E180	1	2/2015	1	12	1	5	2	2	2	2	2	2	1	5	3	2	2	2	2	2	2	2	2	2	3	2	2	1	2	Wed	Mon	2	1	2	1	1	2	1	2	2	2	2		1	1	2	2	2	3
I387	2	2/2015	1	12	1	2	1	2	2	2	2	2	1	5	3	2	2	2	2	2	2	2	1	1	3	2	2	1	2	Wed	Mon	2	1	2	2	1	2	1	1	1	2	2		2	2	1	2	3	4
N676	2	2/2015	3	12	1	2	1	2	2	2	2	2	1	5	2	1	2	2	1	1	2	2	2	2	3	2	2	1	2	Mon	Sat	2	1	1	1	1	2	1	2	2	2	2		3	2	1	2	3	3
P747	1	2/2015	3	12	1	2	1	2	2	2	2	2	1	5	3	2	2	2	2	1	2	2	1	2	2	1	1	2	2	Mon	Sun	2	1	2	2	1	2	1	2	2	2	2		1	1	2	2	3	3
E198	2	2/2015	3	12	1	2	1	2	2	2	2	2	1	5	2	1	2	2	1	1	1	2	1	1	2	1	1	2	2	Wed	Tue	2	1	1	1	1	1	1	2	1	2	2		2	2	1	2	3	3
G262	1	2/2015	1	12	1	0	1	2	2	2	2	2	1	5	2	1	2	2	2	1	1	2	3	3	5	3	2	2	1	Mon	Thurs	2	1	2	2	1	1	1	1	2	2	2		2	2	1	2	3	4
R815	2	2/2015	1	12	1	2	1	2	2	2	2	2	1	5	2	1	2	2	2	2	2	2	1	1	6	3	2	2	1	Mon	Wed	2	1	2	1	2	2	2	2	2	1	2		1	1	2	2	1	4
M610	2	2/2015	1	12	1	1	1	2	2	2	2	2	1	5	3	2	2	2	1	1	1	2	1	1	3	2	2	1	2	Tue	Sun	2	1	2	1	1	2	1	2	1	1	2		2	2	1	2	4	3
J462	2	2/2015	3	13	1	1	1	2	2	2	2	2	1	5	3	2	2	2	1	1	1	2	1	1	5	3	2	2	1	Mon	Thurs	2	1	2	1	1	2	1	1	1	2	2		1	1	2	2	3	3
M625	1	2/2015	2	13	1	0	1	2	2	2	2	2	1	5	1	1	2	2	1	1	1	2	3	3	3	2	2	1	2	Fri	Wed	2	1	1	2	2	2	1	2	1	2	2		2	2	1	2	3	3
C104	1	2/2015	1	13	1	0	1	2	2	2	2	2	1	5	4	2	2	2	2	1	1	2	1	2	4	2	2	1	2	Wed	Sun	2	1	2	2	1	2	1	2	2	2	2		1	1	2	2	3	3
C112	2	2/2015	2	13	1	1	1	2	2	2	2	2	1	5	4	2	2	2	2	1	1	2	1	2	3	2	2	1	2	Thurs	Tue	2	1	2	1	1	2	1	2	2	1	2		1	1	2	2	3	3
D136	1	2/2015	1	13	1	0	1	2	2	2	2	2	1	5	1	1	2	2	2	1	1	2	2	2	5	3	2	2	1	Mon	Wed	2	1	2	2	2	2	1	2	2	2	2		2	2	1	2	3	3
[truncated: 36 more columns]
