# Supplementary material for: Knowledge, attitudes and practices towards antibiotic use in upper respiratory tract infections among patients seeking primary health care in Singapore
Source: BMC Fam Pract. 2016 Nov 3;17:148. doi: 10.1186/s12875-016-0547-3 (PMC5094024; doi:10.1186/s12875-016-0547-3)
Supplement: Additional file 3: — Codebook for dataset supplied. The codebook for interpretation of Material B, the data provided. (XLSX 11 kb) [file 12875_2016_547_MOESM3_ESM.xlsx]

## Sheet: Sheet1
Field	Explanation
Pt_Study_ID	Unique patient ID
A0_ControlIntervention_arm	Intevention (1) vs Control (2)
A2a_Month_of_survey	month of survey of patient
Date_gp	One way to group above dates
A4a_Age Group	Patient age grouped into 5-year age bands: 1='20-24' , 2='25-29' , 3='30-34' , 4='35-39' , 5='40-44' , 6='45-49' , 7='50-54' , 8='55-59' , 9='60-64' , 10='65-69' , 11='70-74', 12='75-79' , 13='80+'
age_35	Age dichotomised to >35= '1' , below 35='0'
A7_Highest_qualification	Highest qualification attend : 0='No Formal Education' , 1='Below Secondary', 2='Secondary', 3=Post Secondary(non-tertiary) 4='Diploma and Professional Qualification' 5='University'
Highest_qualification_grouped	1='Secondary and below', 2='Post secondary and above'
A8_Unemployed	1='Yes' 2='No'
A8_Self_Employed	1='Yes' 2='No'
A8_Employed_for_wages	1='Yes' 2='No'
A8_Student	1='Yes' 2='No'
A8_Homemaker	1='Yes' 2='No'
A8_Retired	1='Yes' 2='No'
A8_Employment_status	Employment status in multichotomous form - use the above variables to figure out
A9_Housing_type	1='1-2 room flat' , 2='3-4 room flat', 3='5 room flat', 4='Private housing/landed property'
A9_Housing_type_grouped	1= '1-4 room flats grouped together' , 2= '5 room flat/executive flats and private housing/landed property grouped together'
A10_Chronic_illness_Chronic_lung_disease_COPD	Presence of these chronic conditions (1 is yes, 2 is no)
A10_Chronic_illness_Asthma	1='Yes' 2='No'
A10_Chronic_illness_Diabetes	1='Yes' 2='No'
A10_Chronic_illness_HTN	1='Yes' 2='No'
A10_Chronic_illness_Hyperlipid	1='Yes' 2='No'
A10_Chronic_illness_IHD	1='Yes' 2='No'
A11_Influenza_vaccine_received	Ever had influenza vaccine (1 is yes, 2 is no)
A11_Influenza_vaccine_within12months	Ever had influenza vaccine in last 12 months (1 is yes, 2 is no)
B1_Number_of_sick_days_before_consultation	self-explanatory
B1_No_sick_days_grouped	Grouping of the above
B1_No_sick_days_12	565
B1_No_sick_days_34
B1_No_sick_days_57
B1_Day_of_consultation	Day of week consulted
B1_Day_patient_first_unwell	Day of week of symptom onset
B2_Seeing_Dr_MC	1 is yes, 2 is no
B2_Seeing_Dr_Medication	1 is yes, 2 is no
B2_Seeing_Dr_Worried_Serious	1 is yes, 2 is no
B2_Seeing_Dr_Worried_Complication	1 is yes, 2 is no
B2_Seeing_Dr_Reassurance	1 is yes, 2 is no
B2_Seeing_Dr_Long_Infection	1 is yes, 2 is no
B3_prior_to_trad_measures	1 is yes, 2 is no
B3_prior_to_trad_meds	1 is yes, 2 is no
B3_Prior_to_visit_OTC_Medication	1 is yes, 2 is no
B3_Prior_to_visit_Prescribed_Medication	1 is yes, 2 is no
B3_Prior_to_visit_Other_Dr	1 is yes, 2 is no
B3_Prior_to_visit_Others	Free Text
B4_Payment	Payment mode, see below
B4_Own_Pocket	1 is yes, 2 is no
B4_Partially_subsidised	1 is yes, 2 is no
B4_Fully_subsidised	1 is yes, 2 is no
C1_Self_Med_First_Thing	1 is strongly disagree, 2 is disagree, 3 is agree, 4 is strongly agree
C2_Recovers_Faster_After_Doctor	1 is strongly disagree, 2 is disagree, 3 is agree, 4 is strongly agree
C3_Antibiotics_Cure_Faster	1 is strongly disagree, 2 is disagree, 3 is agree, 4 is strongly agree
C4_Change_Dr_Not_Enough_Abx	1 is strongly disagree, 2 is disagree, 3 is agree, 4 is strongly agree
C5_Know_Which_Meds_Abx	1 is strongly disagree, 2 is disagree, 3 is agree, 4 is strongly agree
C6_Take_Leftover_Abx	1 is strongly disagree, 2 is disagree, 3 is agree, 4 is strongly agree
C7_Keep_Abx_At_Home	1 is strongly disagree, 2 is disagree, 3 is agree, 4 is strongly agree
C8_Give_Abx_To_Famiy	1 is strongly disagree, 2 is disagree, 3 is agree, 4 is strongly agree
D1_Wishes_Want_Abx	1 is strongly disagree, 2 is disagree, 3 is agree, 4 is strongly agree
D2_Wishes_Want_other_meds_antipyretics_antihistamine	1 is strongly disagree, 2 is disagree, 3 is agree, 4 is strongly agree
D3_Wishes_Accept_Doc_Decision_Not_Prescribed	For these 3 variables, 1 is strongly disagree, 2 is disagree, 3 is agree, 4 is strongly agree; applies only to those who answer agree or strongly agree to D1_Wishes_Want_Abx
D4_Wishes_Ask_Doc_Abx_If_Not_Offered
D5_Wishes_Go_Another_Doc_If_No_Abx
E1_Viruses_Cause_Respi_Infection	1 = yes, 2 = no, 3 = not sure
E2_causes_resp_infion_ENVIRONMENT	1 = yes, 2 = no, 3 = not sure
E2_causes_resp_infion_HEATY	1 = yes, 2 = no, 3 = not sure
E2_causes_resp_infion_WEATHER	1 = yes, 2 = no, 3 = not sure
E2_causes_resp_infion_GERMS	1 = yes, 2 = no, 3 = not sure
E2_causes_resp_infion_OTHERS_Please_Specify	1 = yes, 2 = no, 3 = not sure
E3_Resolves_On_Its_Own_Y1_N2_Not_sure3	1 = yes, 2 = no, 3 = not sure
E4_Without_Abx_Recovery_How_Long	1 = 1-2 days, 2 = 3-5 days, 3 = 5-7 days, 4 = >7days
E5_Abx_Effective_Against_Virus	1 = yes, 2 = no, 3 = not sure
E6_Abx_Effective_Against_Bacteria	1 = yes, 2 = no, 3 = not sure
E7_When_Abx_Needed_FEVER	1 = yes, 2 = no, 3 = not sure
E7_When_Abx_Needed_CHESTYCOUGH	1 = yes, 2 = no, 3 = not sure
E7_When_Abx_Needed_SORETHROAT	1 = yes, 2 = no, 3 = not sure
E7_When_Abx_Needed_RUNNYNOSE	1 = yes, 2 = no, 3 = not sure
E7_When_Abx_Needed_YELLOWGREENPHLEGM	1 = yes, 2 = no, 3 = not sure
E7_When_Abx_Needed_OTHERS_Please_specify	Free Text
E8_Good_Normal_Bacteria	1 = yes, 2 = no, 3 = not sure
E9_Abx_Do_Not_Kill_Flora	1 = yes, 2 = no, 3 = not sure
E10_Abx_Resistance	1 = yes, 2 = no, 3 = not sure
E11_Abx_Resistant_Bacteria_Not_Easily_Killed	1 = yes, 2 = no, 3 = not sure
E12_New_Abx	1 = yes, 2 = no, 3 = not sure
E13_Abx_No_Side_Effects	1 = yes, 2 = no, 3 = not sure
E14_Too_Much_Abx	1 = yes, 2 = no, 3 = not sure
E15_Stop_Abx_When_Symptoms_Gone	1 = yes, 2 = no, 3 = not sure
E16_Less_Abx_Healthier_Than_Full_Course	1 = yes, 2 = no, 3 = not sure
	v
